# Supplementary material for: Tetra­aqua­bis(1,10-phenanthroline)bis­[μ2-1H-pyrazole-3,5-dicarboxyl­ato(3−)]tricopper(II) dihydrate
Source: Acta Crystallogr Sect E Struct Rep Online. 2010 Apr 24;66(Pt 5):m561. doi: 10.1107/S1600536810012833 (PMC2979153; doi:10.1107/S1600536810012833)
Supplement: Supplementary file 1 [file e-66-0m561-sup1.cif]

##############################################################################
###                                                                        ###
###        Electronic paper (Acta Crystallographica Section E)             ###
###                                                                        ###
##############################################################################
#                                                                            #
# This CIF contains the data in a paper accepted for publication in Acta     #
# Crystallographica Section E. It conforms to the requirements of Notes      #
# for Authors for Section E, and has been peer reviewed under the auspices   #
# of the IUCr Commission on Journals.                                        #
#                                                                            #
# Full details of the Crystallographic Information File format               #
# are given in the paper "The Crystallographic Information File (CIF):       #
# a New Standard Archive File for Crystallography" by S. R. Hall, F. H.      #
# Allen and I. D. Brown [Acta Cryst. (1991), A47, 655-685].                  #
#                                                                            #
# The current version of the core CIF dictionary is obtainable from          #
# ftp://ftp.iucr.org/pub/cif_core.dic. The current version number is 2.4.    #
#                                                                            #
# Software is freely available for graphical display of the structure(s) in  #
# this CIF.  For information consult the CIF home page http://www.iucr.org/  #
# cif/home.html                                                              #
#                                                                            #
# This file may be used for bona fide research purposes within the           #
# scientific community so long as proper attribution is given to the journal # 
# article from which it was obtained.                                        #
#                                                                            #
##############################################################################
                                             
data_global
_audit_creation_method     'from SHELXL-97 '
_journal_date_recd_electronic     2010-01-18
_journal_date_accepted     2010-04-06
_journal_name_full     'Acta Crystallographica, Section E'
_journal_year     2010
_journal_volume     66
_journal_issue      5
_journal_page_first     m561
_journal_page_last     m561
_journal_paper_category     QM
_journal_coeditor_code     EZ2198
loop_
    _publ_contact_author_name
    _publ_contact_author_address
    _publ_contact_author_email
    _publ_contact_author_fax
    _publ_contact_author_phone
    'Dr Jing-Wei Xu'
;
State Key Laboratory of Electroanalytical Chemistry
Changchun Institute of Applied Chemistry
Chinese Academy of Sciences
Changchun 130022
People's Republic of China
;
 'jwxu@ciac.jl.cn' '86-431-85262649' '86-431-85262643'
_publ_section_title
;\
Tetraaquabis(1,10-phenanthroline)bis[\m~2~-1<i>H</i>-pyrazole-3,5-\
dicarboxylato(3-)]tricopper(II) dihydrate
;
loop_
    _publ_author_name
    _publ_author_footnote
    _publ_author_address
    'Li, Zhi-Gang' ?
;
Shenzhen Environmental Monitoring Center
Shenzhen 518008
People's Republic of China
;
    'Li, Shao-Ai' ?
;
Shenzhen Environmental Monitoring Center
Shenzhen 518008
People's Republic of China
;
    'Liu, De-Quan' ?
;
Shenzhen Environmental Monitoring Center
Shenzhen 518008
People's Republic of China
;
    'He, Long' ?
;
Shenzhen Environmental Monitoring Center
Shenzhen 518008
People's Republic of China
;
    'Xu, Jing-Wei' ?
;
State Key Laboratory of Electroanalytical Chemistry
Changchun Institute of Applied Chemistry
Chinese Academy of Sciences
Changchun 130022
People's Republic of China
;
data_I
_chemical_name_systematic
;
Tetraaquabis(1,10-phenanthroline)bis[\m~2~-1<i>H</i>-pyrazole-3,5-
dicarboxylato(3-)]tricopper(II) dihydrate
;
_chemical_name_common     ?
_chemical_formula_moiety     'C34 H26 Cu3 N8 O12, 2(H2O)'
_chemical_formula_sum     'C34 H30 Cu3 N8 O14'
_chemical_formula_iupac     '[Cu3 (C5 H N2 O4)2 (C12 H8 N2)2 (H2 O)4], 2H2 O'
_chemical_formula_weight     965.28
_chemical_melting_point     ?
_symmetry_cell_setting     Triclinic
_symmetry_space_group_name_H-M     'P -1'
_symmetry_space_group_name_Hall     '-P 1'
loop_
    _symmetry_equiv_pos_as_xyz
    'x, y, z'
    '-x, -y, -z'
_cell_length_a     7.7326(8)
_cell_length_b     9.3332(9)
_cell_length_c     12.6848(12)
_cell_angle_alpha     100.204(2)
_cell_angle_beta     98.376(2)
_cell_angle_gamma     103.641(2)
_cell_volume     858.59(15)
_cell_formula_units_Z     1
_cell_measurement_reflns_used     737
_cell_measurement_theta_min     2.30
_cell_measurement_theta_max     22.38
_cell_measurement_temperature     187(2)
_exptl_crystal_description     block
_exptl_crystal_colour     blue
_exptl_crystal_size_max     0.07
_exptl_crystal_size_mid     0.07
_exptl_crystal_size_min     0.03
_exptl_crystal_density_diffrn     1.867
_exptl_crystal_density_meas     ?
_exptl_crystal_density_method     'not measured'
_exptl_crystal_F_000     489
_exptl_absorpt_coefficient_mu     1.929
_exptl_absorpt_correction_type     Multi-scan
_exptl_absorpt_process_details     '(SADABS; Bruker, 2003)'
_exptl_absorpt_correction_T_min     0.8720
_exptl_absorpt_correction_T_max     0.9373
_exptl_special_details
;
;
_diffrn_ambient_temperature     187(2)
_diffrn_radiation_type     MoK\a
_diffrn_radiation_wavelength     0.71073
_diffrn_radiation_source     'fine-focus sealed tube'
_diffrn_radiation_monochromator     graphite
_diffrn_measurement_device_type     'Bruker APEX CCD area-detector'
_diffrn_measurement_method     '\f and \w scans'
_diffrn_detector_area_resol_mean     ?
_diffrn_reflns_number     4550
_diffrn_reflns_av_R_equivalents     0.0387
_diffrn_reflns_av_sigmaI/netI     0.0936
_diffrn_reflns_theta_min     1.66
_diffrn_reflns_theta_max     25.49
_diffrn_reflns_theta_full     25.49
_diffrn_measured_fraction_theta_max     0.982
_diffrn_measured_fraction_theta_full     0.982
_diffrn_reflns_limit_h_min     -8
_diffrn_reflns_limit_h_max     9
_diffrn_reflns_limit_k_min     -11
_diffrn_reflns_limit_k_max     9
_diffrn_reflns_limit_l_min     -9
_diffrn_reflns_limit_l_max     15
_diffrn_standards_number     ?
_diffrn_standards_interval_count     ?
_diffrn_standards_interval_time     ?
_diffrn_standards_decay_%     ?
_refine_special_details
;
Refinement of <i>F</i>^2^ against ALL reflections. The weighted <i>R</i>-factor
<i>wR</i> and goodness of fit <i>S</i> are based on <i>F</i>^2^, conventional
<i>R</i>-factors <i>R</i> are based on <i>F</i>, with <i>F</i> set to zero for
negative <i>F</i>^2^. The threshold expression of <i>F</i>^2^ >
\s(<i>F</i>^2^) is used only for calculating <i>R</i>-factors(gt) <i>etc</i>.
and is not relevant to the choice of reflections for refinement.
<i>R</i>-factors based on <i>F</i>^2^ are statistically about twice as large
as those based on <i>F</i>, and <i>R</i>- factors based on ALL data will be
even larger.
;
_reflns_number_total     3151
_reflns_number_gt     2361
_reflns_threshold_expression     I>2\s(I)
_refine_ls_structure_factor_coef     Fsqd
_refine_ls_matrix_type     full
_refine_ls_R_factor_all     0.0983
_refine_ls_R_factor_gt     0.0714
_refine_ls_wR_factor_gt     0.1409
_refine_ls_wR_factor_ref     0.1552
_refine_ls_goodness_of_fit_ref     1.098
_refine_ls_restrained_S_all     1.098
_refine_ls_number_reflns     3151
_refine_ls_number_parameters     274
_refine_ls_number_restraints     2
_refine_ls_hydrogen_treatment     mixed
_refine_ls_weighting_scheme     calc
_refine_ls_weighting_details
         'calc w=1/[\s^2^(Fo^2^)+(0.0597P)^2^+0.8906P] where P=(Fo^2^+2Fc^2^)/3'
_atom_sites_solution_hydrogens     geom
_atom_sites_solution_primary     direct
_atom_sites_solution_secondary     difmap
_refine_ls_shift/su_max     0.027
_refine_ls_shift/su_mean     0.001
_refine_diff_density_max     0.867
_refine_diff_density_min     -0.582
_refine_ls_extinction_method     none
_refine_ls_extinction_coef     ?
loop_
    _atom_type_symbol
    _atom_type_description
    _atom_type_scat_dispersion_real
    _atom_type_scat_dispersion_imag
    _atom_type_scat_source
    'C' 'C' 0.0033 0.0016
                         'International Tables Vol C Tables 4.2.6.8 and 6.1.1.4'
    'H' 'H' 0.0000 0.0000
                         'International Tables Vol C Tables 4.2.6.8 and 6.1.1.4'
    'N' 'N' 0.0061 0.0033
                         'International Tables Vol C Tables 4.2.6.8 and 6.1.1.4'
    'O' 'O' 0.0106 0.0060
                         'International Tables Vol C Tables 4.2.6.8 and 6.1.1.4'
    'Cu' 'Cu' 0.3201 1.2651
                         'International Tables Vol C Tables 4.2.6.8 and 6.1.1.4'
_computing_data_collection     'SMART (Bruker, 1998)'
_computing_cell_refinement     'SAINT (Bruker, 2003)'
_computing_data_reduction     'SAINT (Bruker, 2003)'
_computing_structure_solution     'SHELXS97 (Sheldrick, 2008)'
_computing_structure_refinement     'SHELXL97 (Sheldrick, 2008)'
_computing_molecular_graphics     'SHELXTL (Sheldrick, 2008)'
_computing_publication_material     'SHELXTL (Sheldrick, 2008)'
loop_
    _atom_site_type_symbol
    _atom_site_label
    _atom_site_fract_x
    _atom_site_fract_y
    _atom_site_fract_z
    _atom_site_U_iso_or_equiv
    _atom_site_adp_type
    _atom_site_calc_flag
    _atom_site_refinement_flags
    _atom_site_occupancy
    _atom_site_disorder_assembly
    _atom_site_disorder_group
    Cu Cu1 0.5000 0.5000 0.5000 0.0217(3) Uani d S 1 . .
    Cu Cu2 0.31791(11) 0.03642(9) 0.30349(7) 0.0197(3) Uani d . 1 . .
    N N1 0.5830(7) 0.3127(5) 0.4748(4) 0.0162(12) Uani d . 1 . .
    N N2 0.5312(7) 0.1718(6) 0.4112(4) 0.0185(12) Uani d . 1 . .
    N N3 0.3647(7) 0.1167(6) 0.1569(4) 0.0200(13) Uani d . 1 . .
    N N4 0.1358(7) -0.1271(6) 0.1893(5) 0.0223(13) Uani d . 1 . .
    O O1 0.7315(6) 0.5766(5) 0.6067(4) 0.0232(11) Uani d . 1 . .
    O O2 0.9943(6) 0.5210(5) 0.6534(4) 0.0256(12) Uani d . 1 . .
    O O3 0.4855(6) -0.1054(5) 0.3024(4) 0.0190(11) Uani d . 1 . .
    O O4 0.7632(6) -0.1122(5) 0.3758(4) 0.0228(11) Uani d . 1 . .
    O O5 0.3188(6) 0.4290(5) 0.6487(4) 0.0301(12) Uani d . 1 . .
    H H5A 0.2105 0.4377 0.6272 0.036 Uiso d . 1 . .
    H H5B 0.2736 0.3280 0.6305 0.036 Uiso d . 1 . .
    O O6 0.1384(8) 0.1048(7) 0.3818(5) 0.0413(15) Uani d D 1 . .
    H H6A 0.025(5) 0.049(8) 0.365(7) 0.050 Uiso d D 1 . .
    H H6B 0.175(11) 0.116(10) 0.453(2) 0.050 Uiso d D 1 . .
    O O7 0.3725(8) 0.5886(6) 0.1884(5) 0.0453(16) Uani d . 1 . .
    H H7A 0.4402 0.5425 0.2201 0.054 Uiso d . 1 . .
    H H7B 0.4142 0.6789 0.2299 0.054 Uiso d . 1 . .
    C C1 0.8372(9) 0.4887(7) 0.6033(5) 0.0168(14) Uani d . 1 . .
    C C2 0.7527(9) 0.3356(7) 0.5299(5) 0.0165(14) Uani d . 1 . .
    C C3 0.8129(8) 0.2092(7) 0.5029(5) 0.0159(14) Uani d . 1 . .
    H H3 0.9272 0.1942 0.5296 0.019 Uiso calc R 1 . .
    C C4 0.6679(8) 0.1085(7) 0.4275(5) 0.0147(14) Uani d . 1 . .
    C C5 0.6392(9) -0.0491(7) 0.3650(5) 0.0144(14) Uani d . 1 . .
    C C6 0.4736(10) 0.2407(8) 0.1428(7) 0.0294(18) Uani d . 1 . .
    H H6 0.5417 0.3154 0.2054 0.035 Uiso calc R 1 . .
    C C7 0.4934(11) 0.2670(8) 0.0375(7) 0.0342(19) Uani d . 1 . .
    H H7 0.5729 0.3576 0.0299 0.041 Uiso calc R 1 . .
    C C8 0.3963(10) 0.1598(9) -0.0520(6) 0.0305(18) Uani d . 1 . .
    H H8 0.4087 0.1752 -0.1228 0.037 Uiso calc R 1 . .
    C C9 0.2791(10) 0.0281(8) -0.0407(6) 0.0253(17) Uani d . 1 . .
    C C10 0.1717(10) -0.0923(9) -0.1297(6) 0.0296(18) Uani d . 1 . .
    H H10 0.1831 -0.0840 -0.2021 0.036 Uiso calc R 1 . .
    C C11 0.0548(10) -0.2173(8) -0.1152(6) 0.0277(18) Uani d . 1 . .
    H H11 -0.0148 -0.2939 -0.1763 0.033 Uiso calc R 1 . .
    C C12 0.0373(9) -0.2327(8) -0.0056(6) 0.0223(16) Uani d . 1 . .
    C C13 -0.0827(10) -0.3571(8) 0.0162(7) 0.0303(19) Uani d . 1 . .
    H H13 -0.1585 -0.4353 -0.0420 0.036 Uiso calc R 1 . .
    C C14 -0.0892(10) -0.3643(8) 0.1231(6) 0.0309(18) Uani d . 1 . .
    H H14 -0.1693 -0.4481 0.1393 0.037 Uiso calc R 1 . .
    C C15 0.0211(9) -0.2496(8) 0.2065(6) 0.0247(16) Uani d . 1 . .
    H H15 0.0158 -0.2573 0.2797 0.030 Uiso calc R 1 . .
    C C16 0.1457(9) -0.1181(8) 0.0838(6) 0.0221(16) Uani d . 1 . .
    C C17 0.2664(9) 0.0116(8) 0.0656(6) 0.0217(16) Uani d . 1 . .
loop_
    _atom_site_aniso_label
    _atom_site_aniso_U_11
    _atom_site_aniso_U_22
    _atom_site_aniso_U_33
    _atom_site_aniso_U_12
    _atom_site_aniso_U_13
    _atom_site_aniso_U_23
    Cu1 0.0237(7) 0.0135(6) 0.0264(8) 0.0099(5) -0.0023(5) -0.0002(5)
    Cu2 0.0173(5) 0.0231(5) 0.0140(5) 0.0037(3) 0.0001(3) -0.0038(4)
    N1 0.019(3) 0.007(3) 0.016(3) -0.002(2) -0.003(2) -0.002(2)
    N2 0.019(3) 0.020(3) 0.018(3) 0.008(2) 0.002(2) 0.005(2)
    N3 0.025(3) 0.020(3) 0.018(3) 0.012(2) 0.004(2) 0.004(2)
    N4 0.019(3) 0.025(3) 0.019(3) 0.006(2) 0.002(2) -0.003(3)
    O1 0.024(3) 0.016(2) 0.028(3) 0.010(2) -0.001(2) 0.000(2)
    O2 0.023(3) 0.021(3) 0.029(3) 0.009(2) -0.003(2) -0.001(2)
    O3 0.019(2) 0.013(2) 0.022(3) 0.0055(19) -0.002(2) 0.000(2)
    O4 0.023(3) 0.021(2) 0.023(3) 0.009(2) 0.003(2) 0.000(2)
    O5 0.025(3) 0.022(3) 0.042(3) 0.006(2) 0.004(2) 0.006(2)
    O6 0.032(3) 0.047(4) 0.040(4) 0.006(3) 0.004(3) 0.006(3)
    O7 0.056(4) 0.027(3) 0.040(4) 0.011(3) -0.016(3) -0.004(3)
    C1 0.020(4) 0.018(3) 0.009(3) 0.004(3) -0.002(3) 0.003(3)
    C2 0.025(4) 0.010(3) 0.012(4) 0.002(3) 0.003(3) 0.001(3)
    C3 0.015(3) 0.017(3) 0.018(4) 0.007(3) 0.001(3) 0.006(3)
    C4 0.021(3) 0.015(3) 0.013(4) 0.009(3) 0.010(3) 0.005(3)
    C5 0.021(4) 0.012(3) 0.011(3) 0.004(3) 0.004(3) 0.003(3)
    C6 0.031(4) 0.023(4) 0.032(5) 0.009(3) 0.003(3) 0.001(3)
    C7 0.039(5) 0.023(4) 0.044(5) 0.008(3) 0.011(4) 0.013(4)
    C8 0.028(4) 0.046(5) 0.026(4) 0.018(4) 0.013(3) 0.015(4)
    C9 0.027(4) 0.034(4) 0.017(4) 0.018(3) 0.005(3) 0.001(3)
    C10 0.034(4) 0.049(5) 0.012(4) 0.024(4) 0.005(3) 0.004(3)
    C11 0.031(4) 0.025(4) 0.021(4) 0.011(3) -0.004(3) -0.007(3)
    C12 0.025(4) 0.026(4) 0.015(4) 0.016(3) -0.002(3) -0.005(3)
    C13 0.029(4) 0.016(4) 0.038(5) 0.004(3) -0.002(3) -0.007(3)
    C14 0.027(4) 0.028(4) 0.029(5) -0.003(3) 0.000(3) 0.003(3)
    C15 0.023(4) 0.023(4) 0.027(4) 0.006(3) 0.005(3) 0.003(3)
    C16 0.018(4) 0.027(4) 0.021(4) 0.009(3) 0.003(3) -0.002(3)
    C17 0.024(4) 0.025(4) 0.020(4) 0.015(3) 0.006(3) 0.003(3)
_geom_special_details
;
All e.s.d.'s (except the e.s.d. in the dihedral angle between two l.s. planes)
are estimated using the full covariance matrix. The cell e.s.d.'s are taken
into account individually in the estimation of e.s.d.'s in distances, angles
and torsion angles; correlations between e.s.d.'s in cell parameters are only
used when they are defined by crystal symmetry. An approximate (isotropic)
treatment of cell e.s.d.'s is used for estimating e.s.d.'s involving l.s.
planes.
;
loop_
    _geom_bond_atom_site_label_1
    _geom_bond_atom_site_label_2
    _geom_bond_site_symmetry_2
    _geom_bond_distance
    _geom_bond_publ_flag
    Cu1 O1 . 1.974(5) ?
    Cu1 O1 2_666 1.974(5) ?
    Cu1 N1 2_666 1.990(5) ?
    Cu1 N1 . 1.990(5) ?
    Cu2 N2 . 1.983(5) ?
    Cu2 O6 . 1.979(6) ?
    Cu2 N4 . 2.005(5) ?
    Cu2 O3 . 2.059(4) ?
    Cu2 N3 . 2.171(6) ?
    N1 C2 . 1.343(8) ?
    N1 N2 . 1.350(7) ?
    N2 C4 . 1.335(8) ?
    N3 C6 . 1.318(9) ?
    N3 C17 . 1.368(8) ?
    N4 C15 . 1.344(9) ?
    N4 C16 . 1.368(8) ?
    O1 C1 . 1.287(8) ?
    O2 C1 . 1.227(7) ?
    O3 C5 . 1.266(7) ?
    O4 C5 . 1.242(7) ?
    O5 H5A . 0.8692 ?
    O5 H5B . 0.8987 ?
    O6 H6A . 0.88(2) ?
    O6 H6B . 0.88(2) ?
    O7 H7A . 0.8526 ?
    O7 H7B . 0.8695 ?
    C1 C2 . 1.499(8) ?
    C2 C3 . 1.374(8) ?
    C3 C4 . 1.388(8) ?
    C3 H3 . 0.9500 ?
    C4 C5 . 1.491(8) ?
    C6 C7 . 1.423(10) ?
    C6 H6 . 0.9500 ?
    C7 C8 . 1.359(10) ?
    C7 H7 . 0.9500 ?
    C8 C9 . 1.388(10) ?
    C8 H8 . 0.9500 ?
    C9 C17 . 1.399(9) ?
    C9 C10 . 1.436(10) ?
    C10 C11 . 1.357(10) ?
    C10 H10 . 0.9500 ?
    C11 C12 . 1.445(10) ?
    C11 H11 . 0.9500 ?
    C12 C13 . 1.402(10) ?
    C12 C16 . 1.415(9) ?
    C13 C14 . 1.377(10) ?
    C13 H13 . 0.9500 ?
    C14 C15 . 1.378(10) ?
    C14 H14 . 0.9500 ?
    C15 H15 . 0.9500 ?
    C16 C17 . 1.421(10) ?
loop_
    _geom_angle_atom_site_label_1
    _geom_angle_atom_site_label_2
    _geom_angle_atom_site_label_3
    _geom_angle_site_symmetry_1
    _geom_angle_site_symmetry_3
    _geom_angle
    _geom_angle_publ_flag
    O1 Cu1 O1 . 2_666 180.0000(10)
                                 ?
    O1 Cu1 N1 . 2_666 97.50(19) ?
    O1 Cu1 N1 2_666 2_666 82.50(19) ?
    O1 Cu1 N1 . . 82.50(19) ?
    O1 Cu1 N1 2_666 . 97.50(19) ?
    N1 Cu1 N1 2_666 . 180.0000(10)
                                 ?
    N2 Cu2 O6 . . 94.4(2) ?
    N2 Cu2 N4 . . 168.4(2) ?
    O6 Cu2 N4 . . 95.8(2) ?
    N2 Cu2 O3 . . 80.9(2) ?
    O6 Cu2 O3 . . 142.7(2) ?
    N4 Cu2 O3 . . 87.6(2) ?
    N2 Cu2 N3 . . 100.5(2) ?
    O6 Cu2 N3 . . 118.2(2) ?
    N4 Cu2 N3 . . 79.4(2) ?
    O3 Cu2 N3 . . 98.95(19) ?
    C2 N1 N2 . . 107.8(5) ?
    C2 N1 Cu1 . . 111.5(4) ?
    N2 N1 Cu1 . . 140.3(4) ?
    C4 N2 N1 . . 108.1(5) ?
    C4 N2 Cu2 . . 112.9(4) ?
    N1 N2 Cu2 . . 139.0(4) ?
    C6 N3 C17 . . 117.7(6) ?
    C6 N3 Cu2 . . 131.6(5) ?
    C17 N3 Cu2 . . 110.7(4) ?
    C15 N4 C16 . . 118.2(6) ?
    C15 N4 Cu2 . . 126.5(5) ?
    C16 N4 Cu2 . . 115.0(4) ?
    C1 O1 Cu1 . . 115.1(4) ?
    C5 O3 Cu2 . . 114.6(4) ?
    H5A O5 H5B . . 88.9 ?
    Cu2 O6 H6A . . 119(5) ?
    Cu2 O6 H6B . . 109(6) ?
    H6A O6 H6B . . 107(8) ?
    H7A O7 H7B . . 100.3 ?
    O2 C1 O1 . . 125.7(6) ?
    O2 C1 C2 . . 120.2(6) ?
    O1 C1 C2 . . 114.1(5) ?
    N1 C2 C3 . . 110.3(5) ?
    N1 C2 C1 . . 115.9(5) ?
    C3 C2 C1 . . 133.8(6) ?
    C2 C3 C4 . . 103.9(5) ?
    C2 C3 H3 . . 128.1 ?
    C4 C3 H3 . . 128.1 ?
    N2 C4 C3 . . 110.0(5) ?
    N2 C4 C5 . . 117.1(6) ?
    C3 C4 C5 . . 132.9(6) ?
    O4 C5 O3 . . 125.9(6) ?
    O4 C5 C4 . . 119.6(6) ?
    O3 C5 C4 . . 114.5(5) ?
    N3 C6 C7 . . 122.6(7) ?
    N3 C6 H6 . . 118.7 ?
    C7 C6 H6 . . 118.7 ?
    C8 C7 C6 . . 118.6(7) ?
    C8 C7 H7 . . 120.7 ?
    C6 C7 H7 . . 120.7 ?
    C7 C8 C9 . . 120.6(7) ?
    C7 C8 H8 . . 119.7 ?
    C9 C8 H8 . . 119.7 ?
    C8 C9 C17 . . 117.2(7) ?
    C8 C9 C10 . . 125.0(7) ?
    C17 C9 C10 . . 117.9(7) ?
    C11 C10 C9 . . 123.0(7) ?
    C11 C10 H10 . . 118.5 ?
    C9 C10 H10 . . 118.5 ?
    C10 C11 C12 . . 119.3(6) ?
    C10 C11 H11 . . 120.4 ?
    C12 C11 H11 . . 120.4 ?
    C13 C12 C16 . . 118.4(7) ?
    C13 C12 C11 . . 122.7(6) ?
    C16 C12 C11 . . 118.9(6) ?
    C14 C13 C12 . . 119.1(7) ?
    C14 C13 H13 . . 120.5 ?
    C12 C13 H13 . . 120.5 ?
    C15 C14 C13 . . 119.7(7) ?
    C15 C14 H14 . . 120.1 ?
    C13 C14 H14 . . 120.1 ?
    N4 C15 C14 . . 123.2(7) ?
    N4 C15 H15 . . 118.4 ?
    C14 C15 H15 . . 118.4 ?
    N4 C16 C12 . . 121.5(6) ?
    N4 C16 C17 . . 118.2(6) ?
    C12 C16 C17 . . 120.3(7) ?
    N3 C17 C9 . . 123.3(6) ?
    N3 C17 C16 . . 116.1(6) ?
    C9 C17 C16 . . 120.5(6) ?
loop_
    _geom_hbond_atom_site_label_D
    _geom_hbond_atom_site_label_H
    _geom_hbond_atom_site_label_A
    _geom_hbond_site_symmetry_A
    _geom_hbond_distance_DH
    _geom_hbond_distance_HA
    _geom_hbond_distance_DA
    _geom_hbond_angle_DHA
    O5 H5A O2 1_455 0.87 2.05 2.842(7) 152
    O5 H5B O4 2_656 0.90 1.95 2.824(7) 163
    O6 H6A O4 1_455 0.88(5) 2.26(6) 3.104(8) 161(7)
    O6 H6B O4 2_656 0.89(3) 2.16(3) 3.042(8) 172(10)
    O7 H7A O5 2_666 0.85 2.24 2.977(8) 145
    O7 H7B O3 1_565 0.87 1.97 2.829(7) 170
