# Supplementary material for: Tetra­aqua­bis(1,10-phenanthroline)bis­[μ2-1H-pyrazole-3,5-dicarboxyl­ato(3−)]tricopper(II) dihydrate
Source: Acta Crystallogr Sect E Struct Rep Online. 2010 Apr 24;66(Pt 5):m561. doi: 10.1107/S1600536810012833 (PMC2979153; doi:10.1107/S1600536810012833)
Supplement: Supplementary file 2 [file e-66-0m561-Isup2.hkl]

# 
# h,k,l, Fc-squared, Fo-squared, sigma(Fo-squared) and status flag 
# 
data_I
_shelx_title ' p176 in P-1' 
_shelx_refln_list_code          4 
_shelx_F_calc_maximum      188.65 
_exptl_crystal_F_000       489.00 
_reflns_d_resolution_high  0.8256 
 
loop_ 
 _symmetry_equiv_pos_as_xyz 
 'x, y, z' 
 '-x, -y, -z' 
 
_cell_length_a     7.7326 
_cell_length_b     9.3332 
_cell_length_c    12.6848 
_cell_angle_alpha 100.204 
_cell_angle_beta   98.376 
_cell_angle_gamma 103.641 
 
_shelx_F_squared_multiplier     1.000 
 
loop_ 
 _refln_index_h 
 _refln_index_k 
 _refln_index_l 
 _refln_F_squared_calc 
 _refln_F_squared_meas 
 _refln_F_squared_sigma 
 _refln_observed_status 
   1   0   0     2908.73     3146.24     41.30 o 
   2   0   0        1.25       -4.65     12.35 o 
   3   0   0      296.32      304.71     41.61 o 
   4   0   0      479.68      527.08     58.39 o 
   5   0   0     2090.88     2098.30    110.04 o 
   6   0   0     2248.70     2408.60    133.59 o 
   7   0   0       10.69       18.10     29.60 o 
   8   0   0        5.92      -26.38     26.38 o 
  -9   1   0       31.75       39.68     38.35 o 
  -8   1   0      699.57      573.55     90.56 o 
  -7   1   0        2.69       15.74     29.22 o 
  -6   1   0       54.01       49.47     37.20 o 
  -5   1   0      688.91      603.11     67.27 o 
  -4   1   0      115.03      144.41     35.78 o 
  -3   1   0      163.03       79.11     26.64 o 
  -2   1   0     9915.04    10875.24    156.33 o 
  -1   1   0      137.85      169.25     20.51 o 
   0   1   0     3906.51     4411.49     34.61 o 
   1   1   0      441.61      594.22     24.56 o 
   2   1   0     2361.42     2151.35     55.84 o 
   3   1   0     2497.82     2576.14     71.64 o 
   4   1   0     2439.27     2377.25     89.71 o 
   5   1   0       75.91       95.28     38.65 o 
   6   1   0      495.61      522.97     79.84 o 
   7   1   0      264.92      229.14     62.59 o 
   8   1   0       66.65      165.60     47.96 o 
  -9   2   0        0.24      -18.96     29.64 o 
  -8   2   0        1.94       44.19     39.98 o 
  -7   2   0       65.66       76.96     36.12 o 
  -6   2   0     2883.81     3235.91    157.23 o 
  -5   2   0     2915.60     2694.97    129.82 o 
  -4   2   0       60.48       46.12     30.07 o 
  -3   2   0      798.71      876.26     60.28 o 
  -2   2   0    19851.23    23060.04    244.97 o 
  -1   2   0      654.36      699.46     22.75 o 
   0   2   0     6250.81     6977.69     58.85 o 
   1   2   0     3046.70     3172.39     61.98 o 
   2   2   0        1.13      -10.26     10.26 o 
   3   2   0     1620.50     1759.13     63.71 o 
   4   2   0       12.88      -14.44     14.44 o 
   5   2   0      923.60      885.20     66.22 o 
   6   2   0      569.02      537.55     86.40 o 
   7   2   0       82.28      109.53     48.52 o 
   8   2   0       13.49      -26.21     27.71 o 
  -9   3   0       34.44       72.20     42.13 o 
  -8   3   0      458.40      625.50     97.47 o 
  -7   3   0      388.78      361.57     73.62 o 
  -6   3   0      413.82      484.96     78.29 o 
  -5   3   0       76.48      116.05     40.46 o 
  -4   3   0     1127.41     1316.34     88.63 o 
  -3   3   0     2820.51     2631.34    106.22 o 
  -2   3   0     6364.79     6559.28    140.33 o 
  -1   3   0     4227.51     4502.20     59.14 o 
   0   3   0      595.71      635.65     25.01 o 
   1   3   0     4276.85     4438.74     82.35 o 
   2   3   0     1441.10     1374.86     74.37 o 
   3   3   0     5020.84     4949.87    139.19 o 
   4   3   0     2881.63     2712.75     93.53 o 
   5   3   0      238.01      265.71     44.43 o 
   6   3   0      310.35      319.83     67.48 o 
   7   3   0        0.29      -28.36     28.36 o 
  -9   4   0       92.75       91.51     48.48 o 
  -8   4   0      288.03      406.23     72.55 o 
  -7   4   0      330.30      413.91     79.97 o 
  -6   4   0      865.52      864.80     99.32 o 
  -5   4   0     1157.97      903.28     89.66 o 
  -4   4   0     6987.06     6758.18    192.41 o 
  -3   4   0      824.45      853.83     40.20 o 
  -2   4   0      707.71      695.59     35.16 o 
  -1   4   0      134.43      141.65     22.11 o 
   0   4   0      221.48      191.73     19.07 o 
   1   4   0     1554.76     1283.02     73.64 o 
   2   4   0     1038.41      923.04     49.24 o 
   3   4   0      209.07      202.52     32.40 o 
   4   4   0      107.06       77.95     28.50 o 
   5   4   0        1.53       14.38     17.09 o 
   6   4   0      704.30      725.42    106.91 o 
   7   4   0      220.99      254.23     68.86 o 
  -8   5   0     1062.93     1032.16    115.10 o 
  -7   5   0      770.51      680.58     96.57 o 
  -6   5   0     3106.38     2729.97    153.46 o 
  -5   5   0      256.88      261.95     64.22 o 
  -4   5   0      153.51      185.83     57.23 o 
  -3   5   0      912.74      925.20     46.20 o 
  -2   5   0     6480.80     6451.92    105.37 o 
  -1   5   0     3131.85     3042.01     71.04 o 
   0   5   0      609.05      529.89     34.79 o 
   1   5   0      939.21      827.20     44.67 o 
   2   5   0       38.72       24.07     19.07 o 
   3   5   0     3549.07     2991.87     99.42 o 
   4   5   0      570.85      549.95     56.33 o 
   5   5   0       53.39       46.07     22.88 o 
   6   5   0      100.47       57.02     35.74 o 
  -8   6   0        2.65       17.93     30.42 o 
  -7   6   0      187.11      259.04     66.11 o 
  -6   6   0      829.59      921.30    105.58 o 
  -5   6   0      937.81     1097.28    109.96 o 
  -4   6   0     1580.67     1652.47    117.46 o 
  -3   6   0      183.96      262.60     61.73 o 
  -2   6   0       41.14       45.94     22.05 o 
  -1   6   0      190.15      232.84     28.72 o 
   0   6   0       27.13       41.97     18.33 o 
   1   6   0     1517.58     1439.79     90.14 o 
   2   6   0      906.24      848.12     54.41 o 
   3   6   0      185.12      151.55     35.50 o 
   4   6   0      145.48      168.39     35.54 o 
   5   6   0       53.92       55.06     73.10 o 
   6   6   0      194.09      162.38     49.85 o 
  -8   7   0       39.30       59.20     32.13 o 
  -7   7   0     1710.39     1534.28    125.27 o 
  -6   7   0      524.35      517.90     91.34 o 
  -5   7   0      250.78      265.04     70.62 o 
  -4   7   0      531.42      715.08     98.20 o 
  -3   7   0      306.32      297.22     64.31 o 
  -2   7   0     2518.12     2050.08    124.80 o 
  -1   7   0      263.03      293.32     65.42 o 
   0   7   0      147.44      229.69     61.09 o 
   1   7   0      791.99      695.83     80.46 o 
   2   7   0       19.69       43.97     18.83 o 
   3   7   0      276.98      273.61     40.71 o 
   4   7   0     1180.10     1169.65     73.74 o 
   5   7   0      317.22      319.35     43.29 o 
  -7   8   0      104.62      181.77     49.42 o 
  -6   8   0       59.72       16.60     34.19 o 
  -5   8   0      346.69      405.97     84.56 o 
  -4   8   0     1470.01     1551.14    124.84 o 
  -3   8   0     1692.65     1488.80    118.11 o 
  -2   8   0       70.37       87.90     48.22 o 
  -1   8   0     1269.95     1293.69    116.43 o 
   0   8   0      460.68      409.88     76.71 o 
   1   8   0      589.62      558.96     87.86 o 
   2   8   0     1199.92     1407.33    116.48 o 
   3   8   0       47.93       90.01     35.09 o 
   4   8   0       31.98       43.85     31.79 o 
  -7   9   0      276.90      211.16     57.57 o 
  -6   9   0      411.46      496.41     88.72 o 
  -5   9   0       68.39      166.03     48.35 o 
  -4   9   0       22.74       11.88     33.38 o 
  -3   9   0       54.63       17.72     31.10 o 
  -2   9   0     1289.15     1331.78    124.54 o 
  -1   9   0     1411.82     1401.50    114.50 o 
   0   9   0        7.54       41.31     34.06 o 
   1   9   0        1.07       55.21     28.87 o 
   2   9   0        9.35       -2.40     29.30 o 
   3   9   0       19.15       38.44     33.08 o 
  -5  10   0        6.33      118.11     31.36 o 
  -4  10   0      416.11      401.56     74.52 o 
  -3  10   0     1786.09     1844.07    137.58 o 
  -2  10   0       40.61       80.01     39.51 o 
  -1  10   0       14.33        8.24     27.37 o 
   0  10   0       31.67       34.84     37.24 o 
   1  10   0      312.35      331.67     68.94 o 
  -3  11   0      232.01      376.67     70.70 o 
  -2  11   0       24.84      133.47     35.09 o 
   1 -11   1       13.61       28.87     28.79 o 
   2 -11   1       75.54       44.06     37.11 o 
   3 -11   1       67.86       57.75     37.07 o 
   4 -11   1      116.09      210.99     49.38 o 
  -1 -10   1        4.61      126.34     36.29 o 
   0 -10   1       86.80       64.91     36.98 o 
   1 -10   1        6.90      -11.07     24.80 o 
   2 -10   1     1088.93     1341.52    115.53 o 
   3 -10   1      380.57      543.30     85.76 o 
   4 -10   1      159.65      183.62     48.48 o 
   5 -10   1        0.11       36.55     35.22 o 
   6 -10   1       55.46       99.14     40.24 o 
  -3  -9   1      261.17      423.31     70.23 o 
  -2  -9   1       37.11       52.30     38.91 o 
  -1  -9   1      590.41      830.22    105.58 o 
   0  -9   1      516.17      486.54     82.28 o 
   1  -9   1      141.41      108.03     46.59 o 
   2  -9   1      195.20      243.55     60.23 o 
   3  -9   1        0.15       18.88     35.61 o 
   4  -9   1      477.01      582.04     93.27 o 
   5  -9   1      409.96      591.52     95.88 o 
   6  -9   1      688.55      802.55    111.29 o 
   7  -9   1       84.32      186.45     54.36 o 
  -4  -8   1        5.67      -16.70     18.45 o 
  -3  -8   1      377.06      240.12     57.66 o 
  -2  -8   1      564.85      770.29     98.76 o 
  -1  -8   1       57.11       60.15     38.57 o 
   0  -8   1      554.06      454.28     76.19 o 
   1  -8   1      309.53      250.37     65.55 o 
   2  -8   1      413.14      323.13     69.37 o 
   3  -8   1      239.45      287.52     67.96 o 
   4  -8   1       11.88       11.97     41.23 o 
   5  -8   1        3.98       11.80     37.11 o 
   6  -8   1       19.73      152.13     48.61 o 
   7  -8   1       18.06      -27.84     27.84 o 
  -5  -7   1      413.30      386.73     57.72 o 
  -4  -7   1      807.91      738.81     65.87 o 
  -3  -7   1       13.94       54.09     22.03 o 
  -2  -7   1       58.31       63.48     22.53 o 
  -1  -7   1      628.23      605.52    146.85 o 
   0  -7   1     2222.15     1920.41     73.51 o 
   1  -7   1      449.51      423.86     69.63 o 
   2  -7   1      296.39      364.45     68.60 o 
   3  -7   1       38.21       66.11     46.81 o 
   4  -7   1        8.52       16.47     46.03 o 
   5  -7   1       40.26       47.83     47.02 o 
   6  -7   1     1036.06     1081.11    118.71 o 
   7  -7   1       27.13       82.33     41.36 o 
   8  -7   1      364.58      282.42     58.56 o 
  -6  -6   1       15.96       -2.36     19.92 o 
  -5  -6   1      687.41      704.23     68.54 o 
  -4  -6   1       10.42        7.31     18.58 o 
  -3  -6   1      528.85      412.11     48.52 o 
  -2  -6   1     4612.34     4333.90    115.33 o 
  -1  -6   1       55.53       69.76     24.88 o 
   0  -6   1       36.11       33.64     19.37 o 
   1  -6   1       23.97       41.29     21.62 o 
   2  -6   1     1052.40     1034.12     55.72 o 
   3  -6   1     1520.91     1423.15    117.18 o 
   4  -6   1     1280.19     1304.73     60.91 o 
   5  -6   1       31.59       51.64     23.53 o 
   6  -6   1      240.90      309.45     70.44 o 
   7  -6   1        0.32      -25.74     25.74 o 
   8  -6   1      370.45      457.71     79.75 o 
  -7  -5   1        8.41       66.80     30.03 o 
  -6  -5   1       83.04      134.62     32.50 o 
  -5  -5   1      406.85      487.29     63.77 o 
  -4  -5   1     1707.73     1621.64     78.57 o 
  -3  -5   1       23.34       57.85     22.31 o 
  -2  -5   1      795.88      677.70     46.99 o 
  -1  -5   1      336.81      400.13     36.89 o 
   0  -5   1     5220.01     5074.79     99.98 o 
   1  -5   1     2714.47     2883.58    186.23 o 
   2  -5   1     2688.89     2435.77     70.79 o 
   3  -5   1      100.33       91.72     23.37 o 
   4  -5   1       36.89       44.18     24.84 o 
   5  -5   1     1414.74     1517.16    112.62 o 
   6  -5   1       19.91        1.76     37.50 o 
   7  -5   1       70.94       75.94     37.80 o 
   8  -5   1       80.01      139.82     42.04 o 
   9  -5   1       81.82      156.80     45.17 o 
  -7  -4   1      859.74     1037.99    120.90 o 
  -6  -4   1        8.35       20.43     47.86 o 
  -5  -4   1      307.49      323.72     60.00 o 
  -4  -4   1       30.09       39.35     55.47 o 
  -3  -4   1      646.04      629.85    111.37 o 
  -2  -4   1     2761.49     2584.82     77.64 o 
  -1  -4   1       60.79       14.38     16.01 o 
   0  -4   1      235.41      257.14     34.66 o 
   1  -4   1      685.84      710.70     48.93 o 
   2  -4   1     2241.58     2295.02     61.72 o 
   3  -4   1     3633.54     3856.45     85.27 o 
   4  -4   1      134.23      118.45     42.56 o 
   5  -4   1       16.38        6.78     40.03 o 
   6  -4   1       12.83      -29.86     29.86 o 
   7  -4   1      226.05      160.58     52.64 o 
   8  -4   1      124.56      133.64     40.88 o 
   9  -4   1      605.32      650.47     99.57 o 
  -8  -3   1       29.33      -25.70     25.70 o 
  -7  -3   1      211.62      190.70     56.67 o 
  -6  -3   1       42.77       82.58     27.39 o 
  -5  -3   1      938.79      983.05     72.96 o 
  -4  -3   1     1714.27     1454.44     99.66 o 
  -3  -3   1     1041.65     1043.11     53.29 o 
  -2  -3   1     1337.04     1377.58     63.97 o 
  -1  -3   1     5452.31     5185.07     86.42 o 
   0  -3   1     1425.89     1240.98     44.28 o 
   1  -3   1     2060.82     2126.52     54.31 o 
   2  -3   1     1873.76     1823.58     51.33 o 
   3  -3   1      978.71     1120.41     71.43 o 
   4  -3   1      603.00      693.37     68.86 o 
   5  -3   1      233.82      243.16     54.14 o 
   6  -3   1     2090.37     2140.60    131.84 o 
   7  -3   1      350.43      338.75     71.73 o 
   8  -3   1       25.69      111.59     41.10 o 
   9  -3   1       79.21      136.13     37.92 o 
  -8  -2   1      263.88      318.58     71.90 o 
  -7  -2   1      282.65      255.09     62.38 o 
  -6  -2   1      866.67      788.15     96.03 o 
  -5  -2   1        1.94       -6.72     19.44 o 
  -4  -2   1      219.99      187.54     30.54 o 
  -3  -2   1      981.32      985.84     48.84 o 
  -2  -2   1     1318.34     1224.48     46.41 o 
  -1  -2   1     4164.52     4164.83     68.68 o 
   0  -2   1     1190.85     1294.67     38.62 o 
   1  -2   1     3165.89     3331.16     90.63 o 
   2  -2   1    11275.40    12601.46    181.82 o 
   3  -2   1      878.28      770.51     59.98 o 
   4  -2   1     5365.19     5484.19    163.24 o 
   5  -2   1      913.00      958.50     81.60 o 
   6  -2   1        4.70       -1.93     36.38 o 
   7  -2   1        0.86       -7.72     25.01 o 
   8  -2   1      507.64      603.32     90.22 o 
   9  -2   1      342.99      349.04     67.35 o 
  -8  -1   1       71.04       83.44     42.56 o 
  -7  -1   1      760.19      647.34     90.14 o 
  -6  -1   1      167.76      193.06     51.22 o 
  -5  -1   1     1367.11     1317.40    178.73 o 
  -4  -1   1     7185.26     7034.51    130.09 o 
  -3  -1   1     1119.11      973.79     45.22 o 
  -2  -1   1      185.82      160.48     17.80 o 
  -1  -1   1        3.16        6.83      9.77 o 
   0  -1   1     1547.83     1680.61     27.82 o 
   1  -1   1     3811.83     4117.91     73.79 o 
   2  -1   1       17.84        9.95     17.63 o 
   3  -1   1       10.59      -15.87     17.03 o 
   4  -1   1      557.72      611.43     60.28 o 
   5  -1   1      386.07      323.35     54.10 o 
   6  -1   1     1081.65      823.87     89.19 o 
   7  -1   1      397.58      418.37     73.70 o 
   8  -1   1       41.67       28.44     25.91 o 
  -9   0   1       23.91       87.39     41.31 o 
  -8   0   1        7.57       21.28     32.56 o 
  -7   0   1      617.68      508.08     78.38 o 
  -6   0   1     2148.28     1829.26    114.03 o 
  -5   0   1       42.64       61.69     30.37 o 
  -4   0   1       21.69       29.21     17.04 o 
  -3   0   1      201.64      211.44     25.03 o 
  -2   0   1        6.70       12.12     10.85 o 
  -1   0   1    13325.48    15496.97    227.07 o 
   0   0   1     2458.13     3095.11     47.79 o 
   1   0   1        3.52       -9.61      9.61 o 
   2   0   1     2501.56     2525.34     77.65 o 
   3   0   1       93.54       66.67     26.04 o 
   4   0   1     3080.76     3188.67    125.49 o 
   5   0   1     1441.37     1489.14     98.72 o 
   6   0   1       36.83       15.70     29.00 o 
   7   0   1      191.82      118.41     43.67 o 
   8   0   1       16.26       44.06     30.07 o 
  -9   1   1     1058.23     1085.70    130.51 o 
  -8   1   1       86.45       84.43     43.24 o 
  -7   1   1      575.77      366.59     71.47 o 
  -6   1   1      801.05      806.93     84.90 o 
  -5   1   1      103.83      109.83     37.32 o 
  -4   1   1     2972.09     2812.82    110.51 o 
  -3   1   1       89.99       54.59     17.29 o 
  -2   1   1     1480.48     1609.72     35.89 o 
  -1   1   1     2170.62     2501.48     45.48 o 
   0   1   1     1890.42     1893.62     34.69 o 
   1   1   1     1314.76     1312.00     52.55 o 
   2   1   1     2567.74     2277.54     81.51 o 
   3   1   1     1397.24     1385.15     79.62 o 
   4   1   1       45.33       94.81     34.79 o 
   5   1   1      333.47      337.72     64.27 o 
   6   1   1      499.26      487.31     82.58 o 
   7   1   1      139.78      193.06     55.13 o 
   8   1   1     1122.13     1254.43    133.68 o 
  -9   2   1      143.63      223.00     61.31 o 
  -8   2   1       37.81       42.00     42.04 o 
  -7   2   1     1367.83     1203.42    114.16 o 
  -6   2   1     3368.55     2970.82    149.04 o 
  -5   2   1      780.01      783.08     80.48 o 
  -4   2   1     1295.70     1483.01     88.08 o 
  -3   2   1     3004.19     3383.84     80.02 o 
  -2   2   1    14286.67    15827.71    170.72 o 
  -1   2   1     2463.85     2616.06     59.26 o 
   0   2   1    10593.97    11628.38     78.33 o 
   1   2   1        0.76        9.59      9.85 o 
   2   2   1     1789.33     1951.06     58.31 o 
   3   2   1      420.51      527.58     42.04 o 
   4   2   1      558.48      601.73     73.53 o 
   5   2   1     1633.64     1896.40    122.01 o 
   6   2   1      640.89      672.13     92.28 o 
   7   2   1       17.05       83.10     39.08 o 
   8   2   1      107.33      198.63     50.15 o 
  -9   3   1      652.50      584.23     93.78 o 
  -8   3   1      265.16      360.63     74.99 o 
  -7   3   1      103.85      150.58     52.94 o 
  -6   3   1       31.37       16.56     35.87 o 
  -5   3   1      108.72      189.32     51.27 o 
  -4   3   1     7087.63     7463.39    194.13 o 
  -3   3   1     7423.21     8097.54    131.80 o 
  -2   3   1      352.64      358.57     23.32 o 
  -1   3   1     1733.85     1603.96     30.96 o 
   0   3   1     1176.64     1430.93     33.98 o 
   1   3   1       56.35       71.25     13.05 o 
   2   3   1     5229.74     4928.98     93.23 o 
   3   3   1     2981.21     2921.99     86.76 o 
   4   3   1       15.19        6.56     24.54 o 
   5   3   1      401.45      508.81     84.00 o 
   6   3   1        1.39       50.32     33.46 o 
   7   3   1      796.71      751.46    110.86 o 
  -9   4   1      129.36       92.28     45.17 o 
  -8   4   1      296.03      299.84     72.55 o 
  -7   4   1      105.64       64.31     41.23 o 
  -6   4   1     2171.16     2100.66    135.27 o 
  -5   4   1     1918.25     1683.57    113.39 o 
  -4   4   1     6113.43     6474.95    193.87 o 
  -3   4   1     1323.59     1259.29     49.98 o 
  -2   4   1      154.44      171.00     17.66 o 
  -1   4   1     1909.66     1861.57     47.83 o 
   0   4   1     2134.66     2091.22     45.67 o 
   1   4   1        7.90        6.94     11.08 o 
   2   4   1      606.16      514.01     53.74 o 
   3   4   1        0.81        3.95     17.15 o 
   4   4   1       17.83        5.12     20.74 o 
   5   4   1        8.43      -16.28     21.84 o 
   6   4   1      594.39      714.61    107.72 o 
   7   4   1        5.38       -8.71     29.77 o 
  -9   5   1      329.11      392.50     79.11 o 
  -8   5   1      701.15      649.27    100.82 o 
  -7   5   1      330.28      315.24     73.75 o 
  -6   5   1      227.30      161.31     59.80 o 
  -5   5   1      152.79      174.31     55.43 o 
  -4   5   1       40.29       32.33     14.95 o 
  -3   5   1     3317.95     3252.01    110.51 o 
  -2   5   1     1700.61     1562.66     77.60 o 
  -1   5   1      500.93      543.66     24.91 o 
   0   5   1        2.08       -2.47      9.17 o 
   1   5   1        0.73        9.66     11.03 o 
   2   5   1     1514.60     1439.59     64.67 o 
   3   5   1       10.16       -5.72     19.35 o 
   4   5   1      333.67      264.54     40.29 o 
   5   5   1      242.32      232.01     56.59 o 
   6   5   1       39.57      -26.73     26.73 o 
  -8   6   1      132.15       84.73     51.61 o 
  -7   6   1        6.81       53.03     47.79 o 
  -6   6   1     2000.25     1748.70    131.15 o 
  -5   6   1      813.15      839.02    101.50 o 
  -4   6   1      837.05      815.77     92.84 o 
  -3   6   1       45.07       -8.15     39.38 o 
  -2   6   1      195.21      240.13     38.91 o 
  -1   6   1     1562.11     1610.63     86.81 o 
   0   6   1     2707.25     2608.37     60.20 o 
   1   6   1      472.44      469.43     57.44 o 
   2   6   1     1206.99     1189.70     62.09 o 
   3   6   1      555.42      588.18     54.75 o 
   4   6   1      196.81      203.75     35.59 o 
   5   6   1      406.38      353.76     71.69 o 
  -8   7   1     1494.26     1424.79    146.55 o 
  -7   7   1      801.46      726.49    112.02 o 
  -6   7   1       35.40       70.74     46.98 o 
  -5   7   1      599.04      508.25     89.71 o 
  -4   7   1      199.40      267.88     69.93 o 
  -3   7   1     1402.57     1536.03    116.18 o 
  -2   7   1     1050.16      978.92     96.87 o 
  -1   7   1        2.87        3.39     36.77 o 
   0   7   1      260.68      231.92     60.15 o 
   1   7   1      533.42      501.64     80.87 o 
   2   7   1       23.20        6.05     31.58 o 
   3   7   1     1236.42     1191.34     66.70 o 
   4   7   1      135.50      163.24     46.59 o 
   5   7   1        3.32      -17.03     24.50 o 
  -7   8   1       93.05      193.83     47.79 o 
  -6   8   1      389.12      407.90     78.68 o 
  -5   8   1     1056.98     1055.03    119.31 o 
  -4   8   1     1231.47     1036.79    110.77 o 
  -3   8   1      619.19      605.51     90.05 o 
  -2   8   1      196.75      159.34     56.54 o 
  -1   8   1       98.81       61.43     40.37 o 
   0   8   1       32.44       97.64     42.64 o 
   1   8   1      615.52      565.18     89.66 o 
   2   8   1       20.77       66.07     34.79 o 
   3   8   1       35.04      118.06     37.71 o 
   4   8   1        0.78      -23.21     23.21 o 
  -7   9   1      377.64      541.28     93.74 o 
  -6   9   1        9.35       89.36     34.28 o 
  -5   9   1       25.33       43.29     32.43 o 
  -4   9   1        6.97      102.06     41.40 o 
  -3   9   1      511.32      488.47     80.83 o 
  -2   9   1     1087.68     1208.44    122.74 o 
  -1   9   1       30.23       75.59     42.09 o 
   0   9   1        1.62        8.11     25.96 o 
   1   9   1      134.97      150.33     43.67 o 
   2   9   1      109.63      101.42     35.69 o 
  -6  10   1       11.60       71.60     39.30 o 
  -5  10   1      225.50      244.54     55.94 o 
  -4  10   1      494.72      587.79     88.38 o 
  -3  10   1       60.37      211.80     52.12 o 
  -2  10   1       83.04       96.01     38.10 o 
  -1  10   1        1.93       62.46     30.93 o 
   0  10   1      443.54      449.52     75.94 o 
   1  10   1      341.28      401.81     78.72 o 
   1 -11   2       22.81       39.43     32.13 o 
   2 -11   2       28.00       92.97     35.18 o 
   3 -11   2      209.49      234.67     51.35 o 
   4 -11   2      350.22      410.18     73.88 o 
  -2 -10   2        9.81       24.32     34.54 o 
  -1 -10   2       71.39      132.61     37.58 o 
   0 -10   2      209.04      181.82     50.45 o 
   1 -10   2      657.50      802.72    106.48 o 
   2 -10   2      766.03     1032.72    116.05 o 
   3 -10   2        4.42       16.39     28.01 o 
   4 -10   2        3.93       79.54     37.24 o 
   5 -10   2        0.10       32.82     35.09 o 
   6 -10   2       81.38       49.16     33.98 o 
  -3  -9   2        4.66       55.60     25.91 o 
  -2  -9   2      929.88     1077.55    118.19 o 
  -1  -9   2      518.11      686.46     94.34 o 
   0  -9   2      105.58      147.37     42.94 o 
   1  -9   2       71.03      104.38     44.49 o 
   2  -9   2       41.85       76.06     45.39 o 
   3  -9   2      560.63      487.31     81.34 o 
   4  -9   2      719.23      748.80     94.81 o 
   5  -9   2     1141.77     1273.95    126.22 o 
   6  -9   2      278.36      314.55     66.33 o 
   7  -9   2        3.57       98.84     37.24 o 
  -4  -8   2      205.76      193.00     34.23 o 
  -3  -8   2      179.24      174.59     32.15 o 
  -2  -8   2       10.94       -4.77     16.75 o 
  -1  -8   2      125.43      130.46     43.09 o 
   0  -8   2       82.51      103.26     42.73 o 
   1  -8   2       93.02      116.00     50.67 o 
   2  -8   2      765.85      773.59     93.95 o 
   3  -8   2        1.57      -16.82     33.76 o 
   4  -8   2      109.96      107.12     51.87 o 
   5  -8   2       69.30      103.48     50.32 o 
   6  -8   2      575.11      612.37     96.01 o 
   7  -8   2      281.63      290.70     66.58 o 
  -5  -7   2       56.89       69.08     59.83 o 
  -4  -7   2       41.23       49.36     20.82 o 
  -3  -7   2       71.07       75.97     26.05 o 
  -2  -7   2      282.84      262.82     41.08 o 
  -1  -7   2     2794.98     2734.35    154.98 o 
   0  -7   2     1703.20     1705.71     73.12 o 
   1  -7   2      118.92       68.00     29.08 o 
   2  -7   2      112.64      171.87     79.73 o 
   3  -7   2        4.58       69.59     30.62 o 
   4  -7   2     1293.44     1210.71    105.97 o 
   5  -7   2      783.79      686.81     95.20 o 
   6  -7   2      194.25      186.88     55.21 o 
   7  -7   2        0.34       19.09     33.85 o 
   8  -7   2       55.98       89.88     33.59 o 
  -6  -6   2      161.30      129.72     44.30 o 
  -5  -6   2       51.51       15.95     19.50 o 
  -4  -6   2      112.00      193.33     35.17 o 
  -3  -6   2     1122.48     1000.14     60.83 o 
  -2  -6   2     1056.16     1087.10     62.72 o 
  -1  -6   2        2.62        9.19     18.71 o 
   0  -6   2      350.78      379.41     40.03 o 
   1  -6   2      241.36      242.19     36.74 o 
   2  -6   2      984.29      850.89     54.13 o 
   3  -6   2      468.68      447.87     62.79 o 
   4  -6   2       64.51       45.22     35.07 o 
   5  -6   2       15.27       15.78     31.66 o 
   6  -6   2      129.44      141.97     29.20 o 
   7  -6   2      346.31      399.50     74.99 o 
   8  -6   2      585.14      683.54     98.80 o 
  -7  -5   2      149.00      217.66     60.79 o 
  -6  -5   2      410.25      457.97     60.59 o 
  -5  -5   2        2.72       13.43     24.93 o 
  -4  -5   2       46.83       86.43     47.17 o 
  -3  -5   2      292.73      264.56     39.61 o 
  -2  -5   2      205.13      172.91     32.38 o 
  -1  -5   2     1268.94     1118.04     53.69 o 
   0  -5   2      445.80      459.30     39.60 o 
   1  -5   2      721.77      806.62     49.50 o 
   2  -5   2      152.42      170.36     30.01 o 
   3  -5   2     1817.48     1664.13     64.02 o 
   4  -5   2      400.62      380.79     41.18 o 
   5  -5   2     1576.21     1493.39    109.66 o 
   6  -5   2      149.90      163.63     58.00 o 
   7  -5   2      341.25      259.72     63.58 o 
   8  -5   2       14.70      -13.60     27.50 o 
  -7  -4   2      354.58      297.08     47.04 o 
  -6  -4   2       79.36       85.22     48.37 o 
  -5  -4   2      184.00      213.79     39.18 o 
  -4  -4   2      921.31      787.31     60.21 o 
  -3  -4   2     2564.93     2223.11     78.57 o 
  -2  -4   2      480.71      458.21     38.95 o 
  -1  -4   2     1194.09     1374.50     53.74 o 
   0  -4   2      180.90      239.54     87.73 o 
   1  -4   2     1376.82     1169.18     63.56 o 
   2  -4   2     4103.14     4182.72    136.38 o 
   3  -4   2     5420.55     5788.47    109.66 o 
   4  -4   2     1375.64     1388.84     92.92 o 
   5  -4   2       51.84      106.52     47.19 o 
   6  -4   2       10.95        3.52     38.65 o 
   7  -4   2      101.94       74.39     39.73 o 
   8  -4   2     1283.24     1370.95    114.50 o 
  -8  -3   2      278.17      384.48     70.19 o 
  -7  -3   2        8.75      -20.37     87.82 o 
  -6  -3   2      698.84      719.79     66.30 o 
  -5  -3   2      775.23      658.57     60.27 o 
  -4  -3   2       18.32       17.71     21.38 o 
  -3  -3   2      129.32      154.08     27.66 o 
  -2  -3   2      237.50      316.33     31.21 o 
  -1  -3   2        5.05       -0.06     13.31 o 
   0  -3   2     4454.72     4448.63     79.75 o 
   1  -3   2     1644.84     1729.93     51.06 o 
   2  -3   2       20.97       15.68     14.66 o 
   3  -3   2        7.82       50.67     29.13 o 
   4  -3   2       19.95       33.12     26.73 o 
   5  -3   2     2828.38     2630.27    131.45 o 
   6  -3   2     2099.13     2132.36    131.75 o 
   7  -3   2        0.71       -3.13     30.59 o 
   8  -3   2       17.50       39.86     30.29 o 
   9  -3   2        2.83       90.18     30.72 o 
  -8  -2   2      360.88      295.29     61.61 o 
  -7  -2   2      472.72      503.29     59.64 o 
  -6  -2   2       27.25       71.81     26.52 o 
  -5  -2   2       40.37       50.55     25.56 o 
  -4  -2   2     2856.51     2895.09     89.27 o 
  -3  -2   2      810.52      695.67     14.11 o 
  -2  -2   2      580.19      483.05     18.75 o 
  -1  -2   2        6.08        9.38     17.42 o 
   0  -2   2     1442.62     1452.38     40.27 o 
   1  -2   2       86.55       91.89     17.71 o 
   2  -2   2     1621.45     1542.90     67.35 o 
   3  -2   2     2574.99     2673.43    102.62 o 
   4  -2   2      459.76      394.61     54.23 o 
   5  -2   2      393.67      367.23     60.15 o 
   6  -2   2     1749.81     1539.90    110.99 o 
   7  -2   2      189.53      195.76     54.44 o 
   8  -2   2     1474.33     1575.93    126.09 o 
  -8  -1   2       30.25       87.43     38.61 o 
  -7  -1   2      130.79      220.25     53.50 o 
  -6  -1   2      225.78      250.28     42.52 o 
  -5  -1   2     3213.62     3029.39     96.74 o 
  -4  -1   2      137.43      124.33     25.10 o 
  -3  -1   2       19.20      -10.70     11.32 o 
  -2  -1   2       19.47       23.40     11.31 o 
  -1  -1   2     2069.48     2259.96     44.55 o 
   0  -1   2     4630.41     5500.36     98.76 o 
   1  -1   2       71.15       63.84     16.17 o 
   2  -1   2      786.19      774.75     47.15 o 
   3  -1   2      344.77      385.64     44.15 o 
   4  -1   2      571.61      547.85     59.07 o 
   5  -1   2      699.08      602.55     72.07 o 
   6  -1   2     1482.04     1181.28     97.04 o 
   7  -1   2       98.21      139.04     46.93 o 
   8  -1   2        9.07      -25.44     25.44 o 
  -9   0   2       15.04      113.00     35.91 o 
  -8   0   2       45.30      124.41     41.91 o 
  -7   0   2      421.83      442.10     74.13 o 
  -6   0   2       86.23      126.77     32.42 o 
  -5   0   2       51.75       19.64     30.67 o 
  -4   0   2       32.93       23.32     17.83 o 
  -3   0   2     3529.50     3565.52     60.43 o 
  -2   0   2      311.47      335.77     20.79 o 
  -1   0   2      451.48      400.16     17.03 o 
   0   0   2     1307.69     1059.75     39.08 o 
   2   0   2     4103.27     4115.38    104.16 o 
   3   0   2     4703.99     4748.35    132.22 o 
   4   0   2     2260.07     2210.06    108.93 o 
   5   0   2        8.70       14.76     32.48 o 
   6   0   2      844.03      830.35     95.07 o 
   7   0   2        0.62       59.46     34.02 o 
   8   0   2      436.38      490.19     81.64 o 
  -9   1   2      448.08      600.62     95.71 o 
  -8   1   2       21.64       89.41     38.74 o 
  -7   1   2       16.65       45.56     37.97 o 
  -6   1   2      320.81      347.71     61.86 o 
  -5   1   2     2867.18     2703.68     86.41 o 
  -4   1   2     3144.81     3149.37     67.04 o 
  -3   1   2      549.44      610.39     28.03 o 
  -2   1   2      606.71      640.52     26.48 o 
  -1   1   2     1029.67     1173.74     26.81 o 
   0   1   2     2065.95     2152.85     44.43 o 
   1   1   2     5157.29     5441.50    106.65 o 
   2   1   2     2266.04     2574.89     88.63 o 
   3   1   2       51.37       66.28     27.33 o 
   4   1   2       83.07      100.47     38.95 o 
   5   1   2      315.36      326.35     64.70 o 
   6   1   2      965.24     1166.53    114.03 o 
   7   1   2     1995.34     1983.58    137.58 o 
   8   1   2        2.14       75.85     33.21 o 
  -9   2   2        3.27       47.32     35.48 o 
  -8   2   2      408.87      362.00     74.39 o 
  -7   2   2      515.35      364.10     72.12 o 
  -6   2   2      971.15      944.51     94.04 o 
  -5   2   2       33.48       42.13     32.52 o 
  -4   2   2      348.10      364.68     65.10 o 
  -3   2   2     1615.23     1625.09     58.70 o 
  -2   2   2      827.90      816.72     25.55 o 
  -1   2   2     1318.97     1332.34     46.91 o 
   0   2   2     1548.95     1849.55     50.39 o 
   1   2   2     1314.04     1165.45     63.15 o 
   2   2   2        9.32        8.15     19.69 o 
   3   2   2     2002.94     1826.78     94.08 o 
   4   2   2      981.16      983.98     90.09 o 
   5   2   2      807.58      855.06     96.27 o 
   6   2   2       12.22       37.02     29.82 o 
   7   2   2      975.59     1016.97    122.14 o 
  -9   3   2      127.46      219.05     62.89 o 
  -8   3   2      411.42      261.83     65.34 o 
  -7   3   2        2.69       -4.08     31.23 o 
  -6   3   2      105.04      119.52     47.36 o 
  -5   3   2      538.87      652.01     76.71 o 
  -4   3   2     3226.13     3164.71    158.93 o 
  -3   3   2     1031.85     1088.90     55.77 o 
  -2   3   2     1240.47     1395.27     56.29 o 
  -1   3   2      288.72      269.78     28.87 o 
   0   3   2       15.30       41.54     17.08 o 
   1   3   2     4497.07     4678.71    104.76 o 
   2   3   2     1308.93     1248.89     48.18 o 
   3   3   2       90.55       68.43     31.83 o 
   4   3   2      646.32      635.07     78.21 o 
   5   3   2      138.06      207.56     57.10 o 
   6   3   2     1456.62     1258.21    109.23 o 
   7   3   2      934.25     1138.73    126.52 o 
  -9   4   2       13.39       33.98     43.54 o 
  -8   4   2        1.89      -25.40     25.40 o 
  -7   4   2      531.30      551.80     89.36 o 
  -6   4   2      480.83      544.50     83.79 o 
  -5   4   2        3.26        4.12     36.12 o 
  -4   4   2      606.89      656.15     54.60 o 
  -3   4   2      379.91      377.77     90.39 o 
  -2   4   2     4967.79     5025.49    133.62 o 
  -1   4   2     5087.00     5204.99     54.65 o 
   0   4   2      155.60      140.03     16.02 o 
   1   4   2      946.71     1022.59     54.37 o 
   2   4   2      818.20      844.11     44.81 o 
   3   4   2      868.86      886.81     85.76 o 
   4   4   2      802.62      755.88     87.48 o 
   5   4   2     1447.91     1555.93     97.77 o 
   6   4   2       75.53       92.75     34.11 o 
   7   4   2       17.70      119.82     33.16 o 
  -9   5   2      364.86      518.63     94.90 o 
  -8   5   2        1.23       11.33     42.90 o 
  -7   5   2       16.29       68.21     43.07 o 
  -6   5   2      103.11      148.70     55.64 o 
  -5   5   2      791.22      691.74     88.29 o 
  -4   5   2      944.88      823.06     66.07 o 
  -3   5   2     1243.82     1140.71     65.06 o 
  -2   5   2      111.53      146.30     31.21 o 
  -1   5   2        1.26        8.37     25.20 o 
   0   5   2      285.55      348.39     36.42 o 
   1   5   2     3230.03     3102.25     65.29 o 
   2   5   2     1463.17     1462.00     65.48 o 
   3   5   2      432.87      340.51     63.02 o 
   4   5   2     1488.05     1379.57    107.81 o 
   5   5   2        0.22       30.29     31.45 o 
   6   5   2       59.43      105.28     33.25 o 
  -8   6   2      139.91      148.31     61.48 o 
  -7   6   2     1618.22     1633.38    135.27 o 
  -6   6   2       71.65       99.87     50.24 o 
  -5   6   2       24.91       12.01     45.82 o 
  -4   6   2        0.62      -16.48     27.39 o 
  -3   6   2       21.61       28.93     28.32 o 
  -2   6   2      494.10      452.49     57.02 o 
  -1   6   2     5025.76     4611.75    117.91 o 
   0   6   2     2058.66     2045.32     76.30 o 
   1   6   2      129.13      131.79     47.79 o 
   2   6   2      213.93      363.95     50.82 o 
   3   6   2       53.74      109.61     41.19 o 
   4   6   2      827.62      804.31    101.63 o 
   5   6   2      802.51      827.22    107.81 o 
  -8   7   2       25.26       48.61     43.89 o 
  -7   7   2       11.28       -6.69     48.78 o 
  -6   7   2       37.52       46.55     47.92 o 
  -5   7   2        7.05       13.47     35.14 o 
  -4   7   2       17.45       88.25     51.57 o 
  -3   7   2     1129.87     1149.75     74.95 o 
  -2   7   2      136.29       92.13     32.95 o 
  -1   7   2      429.34      371.87     47.33 o 
   0   7   2        0.71        8.37     29.52 o 
   1   7   2       24.54       88.76     42.30 o 
   2   7   2      745.88     1026.37    112.49 o 
   3   7   2      123.33      154.57     46.25 o 
   4   7   2      114.32      163.71     44.92 o 
  -7   8   2      800.09      745.15    115.10 o 
  -6   8   2      681.25      676.08    110.17 o 
  -5   8   2      340.74      339.13     73.96 o 
  -4   8   2       13.18       28.36     40.67 o 
  -3   8   2       99.60       30.03     41.40 o 
  -2   8   2        3.92       75.25     38.48 o 
  -1   8   2      366.47      445.83     76.58 o 
   0   8   2      988.60      789.60     95.50 o 
   1   8   2      508.23      489.72     86.49 o 
   2   8   2      133.65      121.67     45.35 o 
   3   8   2       71.79       59.38     29.86 o 
  -7   9   2       48.05      137.76     54.96 o 
  -6   9   2        8.01       93.95     42.60 o 
  -5   9   2       20.47       49.25     37.88 o 
  -4   9   2      354.92      272.77     68.60 o 
  -3   9   2     1275.59     1269.19    126.99 o 
  -2   9   2      363.34      497.57     92.28 o 
  -1   9   2      791.62      805.64    107.08 o 
   0   9   2       87.46       83.44     30.63 o 
   1   9   2      252.89      290.78     65.98 o 
   2   9   2      613.20      853.26    113.82 o 
  -5  10   2      200.38      207.99     60.49 o 
  -4  10   2        0.47      -10.25     30.50 o 
  -3  10   2       55.08       33.72     24.54 o 
  -2  10   2      143.43      138.79     43.50 o 
  -1  10   2      242.96      235.74     53.93 o 
   0  10   2      279.61      430.43     75.33 o 
   1 -11   3      100.53       88.20     35.57 o 
   2 -11   3      849.48      851.55    107.08 o 
   3 -11   3      490.20      743.31    102.53 o 
   4 -11   3        1.47       26.77     29.77 o 
  -2 -10   3       45.66       91.98     40.93 o 
  -1 -10   3       35.24       98.29     41.01 o 
   0 -10   3      492.61      719.11     95.84 o 
   1 -10   3     1011.11     1004.32    111.59 o 
   2 -10   3       65.34       34.62     38.44 o 
   3 -10   3      185.96      133.29     41.66 o 
   5 -10   3      230.34      326.52     64.57 o 
   6 -10   3      753.81      803.80    106.65 o 
  -3  -9   3      153.55      151.10     39.13 o 
  -2  -9   3      395.69      373.76     70.01 o 
  -1  -9   3        2.06       35.91     30.97 o 
   0  -9   3      343.13      365.05     68.77 o 
   1  -9   3        1.65      -23.47     28.79 o 
   2  -9   3      754.97      813.11     98.46 o 
   3  -9   3      817.70      961.07    103.99 o 
   4  -9   3     1550.60     1418.66    115.02 o 
   5  -9   3       56.40       77.05     39.38 o 
   6  -9   3        4.81       96.74     39.86 o 
   7  -9   3        5.71       42.86     30.33 o 
  -4  -8   3      182.61      232.15     36.55 o 
  -3  -8   3      118.46      208.67     53.84 o 
  -2  -8   3      247.37      320.81     50.22 o 
  -1  -8   3       53.80       40.10     37.90 o 
   0  -8   3      618.59      643.42     56.79 o 
   1  -8   3     1162.14     1262.33     81.25 o 
   2  -8   3      753.70      681.19     87.05 o 
   3  -8   3      412.31      468.91     76.32 o 
   4  -8   3      980.00      930.96    103.01 o 
   5  -8   3      581.96      490.02     82.16 o 
   6  -8   3     1289.04     1317.54    130.38 o 
   7  -8   3      227.08      290.87     62.81 o 
  -5  -7   3       15.75       19.13     35.48 o 
  -4  -7   3      126.23      117.73     43.59 o 
  -3  -7   3      765.78      736.04     60.85 o 
  -2  -7   3     1399.97     1360.10     71.76 o 
  -1  -7   3      810.40      910.76     61.94 o 
   0  -7   3      100.83      122.59     33.21 o 
   1  -7   3       70.74      109.53     35.24 o 
   2  -7   3      498.26      561.51     53.82 o 
   3  -7   3     1245.70     1055.77     64.75 o 
   4  -7   3     1698.93     1654.87    139.00 o 
   5  -7   3      226.95      250.10     41.73 o 
   6  -7   3      157.35      119.91     47.45 o 
   7  -7   3       34.30       92.02     39.00 o 
   8  -7   3       10.66       75.98     35.05 o 
  -6  -6   3        3.29      -17.71     17.71 o 
  -5  -6   3      934.43      829.85     71.09 o 
  -4  -6   3      598.83      561.57     56.58 o 
  -3  -6   3       39.04       58.62     24.54 o 
  -2  -6   3      426.08      387.53     45.36 o 
  -1  -6   3      131.43      132.44     28.77 o 
   0  -6   3     1471.18     1348.78     64.06 o 
   1  -6   3     3194.19     2908.52     91.25 o 
   2  -6   3     1384.92     1317.56     64.14 o 
   3  -6   3       91.47       75.40     27.67 o 
   4  -6   3       26.06       32.57     22.55 o 
   5  -6   3      678.47      645.70    137.11 o 
   6  -6   3      788.36      759.14     66.18 o 
   7  -6   3      601.32      821.62     82.48 o 
   8  -6   3      151.19      153.33     49.64 o 
  -7  -5   3      423.78      436.30     55.00 o 
  -6  -5   3        2.32       11.37     36.83 o 
  -5  -5   3      219.41      181.71     31.95 o 
  -4  -5   3      315.34      318.66     44.04 o 
  -3  -5   3       38.41       11.13     30.05 o 
  -2  -5   3     1045.43     1079.98     56.25 o 
  -1  -5   3     1933.25     1732.04     65.49 o 
   0  -5   3      559.61      613.15     46.57 o 
   1  -5   3      590.59      613.73     45.37 o 
   2  -5   3      338.45      326.02     36.94 o 
   3  -5   3        4.74       -5.09     38.14 o 
   4  -5   3     2560.41     2326.36    143.05 o 
   5  -5   3     1722.97     1671.65     79.44 o 
   6  -5   3      201.58      136.85     52.94 o 
   7  -5   3      516.31      441.50     80.91 o 
   8  -5   3       73.59      117.33     45.78 o 
  -7  -4   3        3.70       18.10     22.08 o 
  -6  -4   3       94.48       78.71     27.52 o 
  -5  -4   3      632.84      671.38     62.17 o 
  -4  -4   3     3067.83     2897.40     98.50 o 
  -3  -4   3     1219.23     1208.46     60.68 o 
  -2  -4   3       22.67       22.50     16.53 o 
  -1  -4   3        2.64       38.83     24.45 o 
   0  -4   3      215.79      213.87     28.56 o 
   1  -4   3     2383.73     2204.71     65.15 o 
   2  -4   3     1365.72     1330.10     82.20 o 
   3  -4   3      688.39      654.62     44.28 o 
   4  -4   3      160.54      186.28     46.89 o 
   5  -4   3      203.98      140.50     56.16 o 
   6  -4   3      147.41      153.76     56.42 o 
   7  -4   3      958.32      884.37    103.52 o 
   8  -4   3       16.50      150.75     46.59 o 
  -8  -3   3        1.90        0.94     19.53 o 
  -7  -3   3      543.93      555.01     62.54 o 
  -6  -3   3     1247.53     1243.25    116.52 o 
  -5  -3   3        1.34       12.71     19.71 o 
  -4  -3   3     1547.95     1593.65     69.56 o 
  -3  -3   3       10.31        7.70     16.72 o 
  -2  -3   3       19.39       31.71     23.55 o 
  -1  -3   3    10708.19    11174.10    126.41 o 
   0  -3   3      650.81      599.28     37.45 o 
   1  -3   3     1398.66     1301.11     45.00 o 
   2  -3   3      966.19     1101.94     49.81 o 
   3  -3   3      583.13      639.10     59.03 o 
   4  -3   3     1480.09     1501.63     92.45 o 
   5  -3   3     4643.03     4746.46    174.01 o 
   6  -3   3       51.50       79.71     47.58 o 
   7  -3   3       37.77       72.80     41.31 o 
   8  -3   3       17.00      -26.13     26.13 o 
  -8  -2   3       79.76      151.91     41.01 o 
  -7  -2   3       16.90        0.53     18.84 o 
  -6  -2   3      635.15      561.21     59.24 o 
  -5  -2   3      287.26      284.57     40.89 o 
  -4  -2   3      905.72      777.13     50.02 o 
  -3  -2   3     3095.41     3025.55     53.84 o 
  -2  -2   3      601.85      546.47     24.32 o 
  -1  -2   3       17.31       14.87     21.41 o 
   0  -2   3     5407.87     5837.10     70.89 o 
   1  -2   3     3127.56     3247.27     60.11 o 
   2  -2   3      579.39      440.64     40.63 o 
   3  -2   3      155.38      132.14     32.82 o 
   4  -2   3      115.26      168.69     40.84 o 
   5  -2   3     1453.29     1428.44     97.99 o 
   6  -2   3        1.63       31.40     36.77 o 
   7  -2   3      861.50     1014.83    108.07 o 
   8  -2   3      719.01      947.77    117.03 o 
  -8  -1   3        1.18       20.59     28.92 o 
  -7  -1   3      600.60      569.58    157.17 o 
  -6  -1   3      950.27      997.15     70.89 o 
  -5  -1   3     1003.42      952.70     57.83 o 
  -4  -1   3       74.63      104.48     16.21 o 
  -3  -1   3      313.55      318.01     23.32 o 
  -2  -1   3     3539.15     3465.22     52.93 o 
  -1  -1   3    35589.90    42775.18    191.91 o 
   0  -1   3     9631.86    10466.00    155.65 o 
   1  -1   3      161.80      250.02     20.31 o 
   2  -1   3       17.81        4.42     14.16 o 
   3  -1   3      918.16      978.79     63.02 o 
   4  -1   3     1753.16     1939.18     99.96 o 
   5  -1   3     2280.54     2247.29    120.12 o 
   6  -1   3      298.74      230.16     58.56 o 
   7  -1   3        2.14       53.54     34.71 o 
   8  -1   3        4.51        4.59     28.10 o 
  -9   0   3      474.10      656.43     99.62 o 
  -8   0   3       27.09       49.21     30.50 o 
  -7   0   3       10.77        4.06     20.62 o 
  -6   0   3       87.94      127.95     33.42 o 
  -5   0   3      549.03      543.84     51.82 o 
  -4   0   3      371.39      386.89     29.15 o 
  -3   0   3     2400.20     2314.16     51.22 o 
  -2   0   3       40.36       60.91     14.02 o 
  -1   0   3      693.29      838.93     25.83 o 
   0   0   3      933.31     1211.14     53.11 o 
   1   0   3     2329.54     2259.56     64.22 o 
   2   0   3     8593.01     9387.68    165.90 o 
   3   0   3     7025.08     7397.88    170.19 o 
   4   0   3      986.21     1164.90     83.57 o 
   5   0   3      502.67      514.09     74.69 o 
   6   0   3      146.72      114.93     47.62 o 
   7   0   3      797.34      790.84    101.16 o 
   8   0   3      694.75      835.63    107.34 o 
  -9   1   3        4.05       29.39     26.98 o 
  -8   1   3       25.56       78.81     36.85 o 
  -7   1   3      774.16      709.67     92.41 o 
  -6   1   3      212.79      195.03     59.40 o 
  -5   1   3     1666.44     1525.67     54.69 o 
  -4   1   3       58.04       72.05     17.53 o 
  -3   1   3      925.13      958.10     35.13 o 
  -2   1   3       35.37       34.52     13.22 o 
  -1   1   3     2298.71     2634.35     43.15 o 
   0   1   3     1353.75     1197.54     47.11 o 
   1   1   3     5197.25     5254.24    110.56 o 
   2   1   3     3316.96     3669.73    108.71 o 
   3   1   3        1.18        4.03     22.91 o 
   4   1   3      300.60      313.74     59.16 o 
   5   1   3      938.59      838.93     90.91 o 
   6   1   3       21.16       85.03     39.98 o 
   7   1   3        4.32       44.66     29.26 o 
   8   1   3       87.94      169.59     49.29 o 
  -9   2   3      287.06      223.90     59.85 o 
  -8   2   3       55.72       96.83     44.06 o 
  -7   2   3      489.69      416.36     75.29 o 
  -6   2   3        2.46        7.72     35.39 o 
  -5   2   3       88.75       75.01     20.46 o 
  -4   2   3      452.55      451.71     44.67 o 
  -3   2   3     7660.52     7663.97     89.49 o 
  -2   2   3      174.86      210.02     16.41 o 
  -1   2   3       64.89       40.44     11.24 o 
   0   2   3     3403.84     3733.40     74.54 o 
   1   2   3        3.48        9.52     19.26 o 
   2   2   3    12220.20    12956.85    223.69 o 
   3   2   3     4409.04     4399.30    147.54 o 
   4   2   3       20.20       43.03     32.99 o 
   5   2   3       21.25       16.77     30.59 o 
   6   2   3       19.56       30.20     28.57 o 
   7   2   3      436.97      584.91     91.98 o 
  -9   3   3       37.87       18.06     35.48 o 
  -8   3   3      262.10      309.53     68.68 o 
  -7   3   3      198.14      285.51     69.24 o 
  -6   3   3      728.06      680.63     86.66 o 
  -5   3   3     1617.22     1584.06    197.95 o 
  -4   3   3      300.90      313.29     39.88 o 
  -3   3   3        2.88       13.87     21.50 o 
  -2   3   3      667.94      703.73     44.77 o 
  -1   3   3       77.37      177.48     26.48 o 
   0   3   3     3254.55     3095.38    194.58 o 
   1   3   3     3793.92     3772.47     85.23 o 
   2   3   3      107.99      116.99     24.20 o 
   3   3   3      595.28      461.02     63.88 o 
   4   3   3       36.43      -12.14     24.45 o 
   5   3   3     1447.81     1551.56    119.27 o 
   6   3   3      848.99      842.45    103.78 o 
   7   3   3      153.68      340.76     67.66 o 
  -9   4   3      147.28      267.53     63.45 o 
  -8   4   3      535.03      463.16     84.77 o 
  -7   4   3      420.12      423.35     75.89 o 
  -6   4   3        3.10       -1.24     35.91 o 
  -5   4   3       11.80      -20.72     25.87 o 
  -4   4   3      416.90      496.59    101.12 o 
  -3   4   3     5176.76     4946.17    151.96 o 
  -2   4   3     4008.54     3810.25     97.38 o 
  -1   4   3     1423.89     1407.36     60.47 o 
   0   4   3     1279.49     1419.25     57.95 o 
   1   4   3       59.99       74.30     22.24 o 
   2   4   3      950.20      835.03     67.10 o 
   3   4   3     3058.84     2935.77    141.06 o 
   4   4   3      203.15      225.10     54.14 o 
   5   4   3       54.39       74.69     26.04 o 
   6   4   3      115.83      183.40     43.76 o 
  -9   5   3       27.11       31.49     34.15 o 
  -8   5   3      336.52      364.06     78.64 o 
  -7   5   3       95.06       77.78     46.29 o 
  -6   5   3      604.55      786.89     99.66 o 
  -5   5   3     1963.23     1961.81     94.82 o 
  -4   5   3      380.46      386.35     49.89 o 
  -3   5   3       63.89       96.96     53.33 o 
  -2   5   3     3060.73     2881.27     94.19 o 
  -1   5   3      413.01      319.85     39.99 o 
   0   5   3      854.85      804.71     50.95 o 
   1   5   3     3767.51     3765.25     99.05 o 
   2   5   3      309.36      252.73     56.20 o 
   3   5   3      957.59      893.46     94.21 o 
   4   5   3      538.15      423.56     77.18 o 
   5   5   3      308.30      398.12     77.01 o 
   6   5   3      359.35      443.64     70.36 o 
  -8   6   3      547.98      650.64    106.39 o 
  -7   6   3      979.50      926.92    117.68 o 
  -6   6   3      280.04      269.03     68.26 o 
  -5   6   3      213.38      157.02     42.42 o 
  -4   6   3        0.12       15.13     29.19 o 
  -3   6   3      834.97      768.85     64.45 o 
  -2   6   3     1477.95     1424.27     73.79 o 
  -1   6   3      959.27      915.27     82.71 o 
   0   6   3      109.28       86.65     29.37 o 
   1   6   3      165.02      184.05     54.14 o 
   2   6   3        1.48       28.83     31.53 o 
   3   6   3     1610.01     1639.08    117.29 o 
   4   6   3     1227.76     1020.41    113.69 o 
   5   6   3      101.44        1.72     38.05 o 
  -8   7   3       34.71       17.50     43.50 o 
  -7   7   3        0.50      -31.10     35.74 o 
  -6   7   3      337.65      331.28     77.82 o 
  -5   7   3      676.30      687.45    101.85 o 
  -4   7   3     2209.78     2155.98    101.70 o 
  -3   7   3       35.93       47.85     30.57 o 
  -2   7   3      981.71      944.89     71.46 o 
  -1   7   3        1.42        1.08     23.58 o 
   0   7   3     1364.01     1241.26     99.83 o 
   1   7   3     1875.74     1732.05    122.14 o 
   2   7   3      191.49      241.71     61.95 o 
   3   7   3        0.17        4.50     27.71 o 
   4   7   3       51.15       11.75     33.29 o 
  -7   8   3      629.41      814.99    118.66 o 
  -6   8   3      379.51      485.47     95.58 o 
  -5   8   3       10.50       39.17     42.82 o 
  -4   8   3       32.35      -30.46     30.46 o 
  -3   8   3      479.70      472.05     59.62 o 
  -2   8   3     1442.09     1486.71     95.07 o 
  -1   8   3      976.20     1051.12    111.84 o 
   0   8   3       11.83       23.51     25.91 o 
   1   8   3       65.74      103.26     44.66 o 
   2   8   3      357.54      323.86     68.99 o 
   3   8   3       69.38       31.62     33.21 o 
  -6   9   3      127.64      120.12     54.23 o 
  -5   9   3      583.59      603.41     98.37 o 
  -4   9   3      934.55      863.99    113.43 o 
  -3   9   3      340.16      381.35     80.05 o 
  -2   9   3       17.01      -20.68     29.26 o 
  -1   9   3        1.37        4.98     27.97 o 
   0   9   3      157.49      126.73     48.91 o 
   1   9   3      374.13      390.57     73.79 o 
   2   9   3      146.77      206.96     53.45 o 
  -5  10   3        6.76       48.86     35.22 o 
  -4  10   3      415.27      274.10     64.09 o 
  -3  10   3      103.99      154.96     52.00 o 
  -2  10   3      167.37      144.19     50.97 o 
  -1  10   3     1110.65     1175.41    127.29 o 
   0  10   3      285.38      281.52     64.82 o 
   1 -11   4      158.94      183.36     50.45 o 
   2 -11   4      332.97      423.74     74.61 o 
   3 -11   4       90.72      141.75     45.22 o 
  -2 -10   4       24.22      -20.76     33.08 o 
  -1 -10   4      114.09      203.05     56.84 o 
   0 -10   4       69.73      131.92     45.69 o 
   1 -10   4      618.45      793.20    100.95 o 
   2 -10   4       19.37       -7.08     32.13 o 
   3 -10   4       43.66      144.06     41.40 o 
   4 -10   4      300.73      340.85     69.46 o 
   5 -10   4      712.30      607.01     90.82 o 
  -3  -9   4      426.20      421.81     50.54 o 
  -2  -9   4       11.53       97.64     25.34 o 
  -1  -9   4       49.02       80.51     22.88 o 
   0  -9   4       87.27       90.05     38.83 o 
   1  -9   4      550.45      545.23     80.87 o 
   2  -9   4      343.85      470.97     79.92 o 
   3  -9   4      152.29      161.87     51.14 o 
   4  -9   4       38.49       94.68     40.07 o 
   5  -9   4       12.17      -20.51     33.03 o 
   6  -9   4       21.59       57.27     40.46 o 
  -4  -8   4       73.63       64.24     22.31 o 
  -3  -8   4       28.62       36.40     20.17 o 
  -2  -8   4       26.37       45.81     21.60 o 
  -1  -8   4     1066.94     1010.88     62.85 o 
   0  -8   4      675.61      749.10    123.15 o 
   1  -8   4      446.32      504.93     56.83 o 
   2  -8   4       22.76       16.64     29.96 o 
   3  -8   4      193.76      243.39     52.88 o 
   4  -8   4       35.24       65.85     45.52 o 
   5  -8   4     1211.25     1210.24    115.58 o 
   6  -8   4      670.15      607.35     92.80 o 
   7  -8   4       73.03      103.86     46.29 o 
  -5  -7   4       19.21        7.04     21.64 o 
  -4  -7   4      373.77      391.80     48.66 o 
  -3  -7   4      584.34      537.46     55.32 o 
  -2  -7   4      172.76      181.72     35.59 o 
  -1  -7   4       15.99      -22.91     22.91 o 
   0  -7   4       78.29      125.83     34.85 o 
   1  -7   4      429.97      495.86     53.77 o 
   2  -7   4      853.36      810.05     98.61 o 
   3  -7   4      846.01      895.77     64.52 o 
   4  -7   4       65.64      101.67     31.52 o 
   5  -7   4       45.10       26.17     35.41 o 
   6  -7   4       91.20       99.01     31.49 o 
   7  -7   4      140.37      185.93     49.04 o 
  -6  -6   4      205.52      266.15     68.73 o 
  -5  -6   4      672.25      714.73    102.71 o 
  -4  -6   4        0.99       30.33     19.32 o 
  -3  -6   4      363.88      323.55     66.90 o 
  -2  -6   4      601.42      679.80     54.62 o 
  -1  -6   4     2049.48     1889.02     75.84 o 
   0  -6   4     4797.40     4797.47    115.98 o 
   1  -6   4     2042.34     1889.74     97.88 o 
   2  -6   4      480.79      548.49     49.73 o 
   3  -6   4      110.34      100.45     29.22 o 
   4  -6   4       14.96       38.50     38.42 o 
   5  -6   4      990.57      946.14     96.51 o 
   6  -6   4      281.51      280.37     43.66 o 
   7  -6   4      335.89      297.62     49.10 o 
   8  -6   4       51.63       49.04     76.92 o 
  -7  -5   4      171.10      193.51     36.26 o 
  -6  -5   4      245.46      246.96     41.37 o 
  -5  -5   4       10.59       54.28     22.31 o 
  -4  -5   4      168.28      173.25     47.83 o 
  -3  -5   4      825.93      782.22     82.89 o 
  -2  -5   4      672.58      590.89     47.39 o 
  -1  -5   4      575.79      558.67     42.47 o 
   0  -5   4     1740.98     1638.31     81.02 o 
   1  -5   4      494.20      534.73     42.90 o 
   2  -5   4     1112.41     1004.48     52.91 o 
   3  -5   4     1854.10     1731.91     69.98 o 
   4  -5   4     1237.79     1235.62     83.66 o 
   5  -5   4      299.13      201.68     39.23 o 
   6  -5   4      601.51      536.61     87.26 o 
   7  -5   4       25.70       36.94     36.68 o 
   8  -5   4      295.82      385.68     74.05 o 
  -7  -4   4      176.41      191.14     65.68 o 
  -6  -4   4      354.16      339.13     47.82 o 
  -5  -4   4     1359.79     1361.09     89.86 o 
  -4  -4   4      398.67      519.88     83.19 o 
  -3  -4   4      284.15      283.65     36.56 o 
  -2  -4   4     1993.43     1989.53     75.33 o 
  -1  -4   4      229.32      213.40     28.24 o 
   0  -4   4     4571.76     4681.87     93.32 o 
   1  -4   4     2980.47     2787.82     73.53 o 
   2  -4   4       19.02       -4.73     39.43 o 
   3  -4   4       83.23       71.46     23.73 o 
   4  -4   4      144.11      143.00     31.73 o 
   5  -4   4     1149.53     1088.70     99.10 o 
   6  -4   4      504.31      474.87     80.65 o 
   7  -4   4       33.23       92.92     43.33 o 
   8  -4   4        0.74      -19.43     26.26 o 
  -8  -3   4      219.20      269.16     78.98 o 
  -7  -3   4      278.63      272.46     42.56 o 
  -6  -3   4      106.95      158.05     31.93 o 
  -5  -3   4       88.58      106.28     29.21 o 
  -4  -3   4       52.67       45.91     22.24 o 
  -3  -3   4      847.88      737.13     48.94 o 
  -2  -3   4     4427.08     4649.97    109.08 o 
  -1  -3   4     4074.58     4179.19     77.41 o 
   0  -3   4      688.28      827.33     37.25 o 
   1  -3   4     1500.25     1372.90     46.62 o 
   2  -3   4       55.35       37.73     17.99 o 
   3  -3   4     2566.77     2496.61     76.11 o 
   4  -3   4     2639.92     2622.81    118.02 o 
   5  -3   4      531.52      557.59     77.31 o 
   6  -3   4        3.43       44.36     35.22 o 
   7  -3   4      629.51      696.72    100.99 o 
   8  -3   4      252.34      296.32     64.82 o 
  -8  -2   4      236.27      222.59     36.60 o 
  -7  -2   4       79.55      105.46     26.30 o 
  -6  -2   4       57.26       43.89     24.97 o 
  -5  -2   4     2822.09     2807.50     95.39 o 
  -4  -2   4     1385.75     1319.55     56.92 o 
  -3  -2   4       69.13      118.57     16.70 o 
  -2  -2   4        1.74       10.24     16.01 o 
  -1  -2   4        7.59       24.33     11.72 o 
   0  -2   4     1876.57     2185.34     94.47 o 
   1  -2   4     1444.22     1268.27     39.49 o 
   2  -2   4       29.39       53.99     17.73 o 
   3  -2   4       12.53       -4.33     20.16 o 
   4  -2   4      116.87      134.88     39.77 o 
   5  -2   4     1175.02     1149.62     91.08 o 
   6  -2   4       26.90       82.41     40.16 o 
   7  -2   4      318.13      413.65     74.05 o 
   8  -2   4        7.43        5.62     28.14 o 
  -8  -1   4      447.96      367.26     87.88 o 
  -7  -1   4     1504.96     1437.40     78.78 o 
  -6  -1   4      168.20      166.84     34.67 o 
  -5  -1   4       19.49       36.08     14.01 o 
  -4  -1   4     1090.56     1112.68     41.61 o 
  -3  -1   4      937.84      926.60     34.92 o 
  -2  -1   4     6907.12     7243.20     78.72 o 
  -1  -1   4    23347.68    25801.47    144.38 o 
   0  -1   4     1034.60     1166.35     64.78 o 
   1  -1   4     1456.65     1478.49     93.01 o 
   2  -1   4       50.85       38.53     19.73 o 
   3  -1   4     5234.63     4969.07    137.80 o 
   4  -1   4      854.01      637.13     65.81 o 
   5  -1   4       82.38       36.42     38.78 o 
   6  -1   4      171.40      152.81     47.79 o 
   7  -1   4        1.57       46.12     29.26 o 
   8  -1   4       79.32      156.98     42.69 o 
  -9   0   4      278.93      411.47     78.29 o 
  -8   0   4      179.81      230.08     57.92 o 
  -7   0   4      366.48      320.74     46.20 o 
  -6   0   4      312.13      319.80     44.21 o 
  -5   0   4      441.40      530.26     36.82 o 
  -4   0   4     2058.06     1966.43     54.58 o 
  -3   0   4      927.37      897.02     35.55 o 
  -2   0   4       97.71      123.19     23.08 o 
  -1   0   4      726.40      762.31     30.85 o 
   0   0   4      733.45      794.62     31.60 o 
   1   0   4     2299.08     2375.87     69.50 o 
   2   0   4     3859.20     4241.43    118.92 o 
   3   0   4       18.52      -15.36     16.22 o 
   4   0   4        2.41       10.00     26.00 o 
   5   0   4       27.89        7.77     32.60 o 
   6   0   4      681.35      757.12     95.11 o 
   7   0   4     1127.63     1216.21    122.78 o 
   8   0   4       45.97       95.76     34.45 o 
  -9   1   4       77.07      107.08     46.59 o 
  -8   1   4      533.82      513.27     83.66 o 
  -7   1   4     1946.53     1917.89     88.47 o 
  -6   1   4      937.00      912.58     50.21 o 
  -5   1   4      246.69      321.38     32.19 o 
  -4   1   4     1340.30     1317.34     46.32 o 
  -3   1   4      169.04      177.02     21.04 o 
  -2   1   4     2873.51     2789.99     51.26 o 
  -1   1   4      893.04      790.41     28.29 o 
   0   1   4      172.25      180.73     18.61 o 
   1   1   4      524.37      591.44     42.39 o 
   2   1   4      265.62      309.10     40.67 o 
   3   1   4     1377.54     1272.79     84.30 o 
   4   1   4     1712.78     1599.79    105.79 o 
   5   1   4      419.77      419.92     73.83 o 
   6   1   4      159.56      216.57     56.59 o 
   7   1   4      107.66      172.12     48.99 o 
  -9   2   4      489.00      376.11     73.23 o 
  -8   2   4      327.04      224.50     58.09 o 
  -7   2   4        3.51      -22.22     22.22 o 
  -6   2   4       92.04      115.90     24.90 o 
  -5   2   4      502.80      623.88     57.60 o 
  -4   2   4     3466.85     3415.62     70.73 o 
  -3   2   4     2938.87     2804.32     56.99 o 
  -2   2   4      244.15      252.76     20.13 o 
  -1   2   4      607.09      591.76     25.17 o 
   0   2   4        1.88        9.74     12.52 o 
   1   2   4     9033.49     9740.50    186.06 o 
   2   2   4     4161.20     4265.37    134.24 o 
   3   2   4      365.73      509.62     62.25 o 
   4   2   4      376.86      458.44     71.95 o 
   5   2   4      182.86      232.05     55.43 o 
   6   2   4      413.09      420.05     74.30 o 
   7   2   4     1242.45     1440.11    120.21 o 
  -9   3   4      255.72      335.40     73.32 o 
  -8   3   4      147.03      162.81     55.56 o 
  -7   3   4     1140.60     1339.68    112.36 o 
  -6   3   4      358.17      394.65     52.38 o 
  -5   3   4       31.82       35.79     26.82 o 
  -4   3   4      234.88      233.11     25.01 o 
  -3   3   4       79.48      101.91     15.16 o 
  -2   3   4      590.77      584.46     44.82 o 
  -1   3   4     1671.95     1612.27     36.23 o 
   0   3   4      398.10      491.18     38.18 o 
   1   3   4       11.12       -9.98     14.49 o 
   2   3   4      121.83       99.92     30.42 o 
   3   3   4        2.24      -17.72     17.72 o 
   4   3   4       93.00       98.89     38.01 o 
   5   3   4      731.34      778.83     97.39 o 
   6   3   4       18.05       94.13     29.47 o 
  -9   4   4      689.43      642.66    100.43 o 
  -8   4   4      470.59      557.46     92.32 o 
  -7   4   4        9.42       19.82     31.88 o 
  -6   4   4       32.01       75.82     32.35 o 
  -5   4   4      112.98       67.72     31.74 o 
  -4   4   4     1670.65     1586.96     91.87 o 
  -3   4   4     3581.20     3411.88    103.79 o 
  -2   4   4       24.51       19.31     21.92 o 
  -1   4   4     1318.81     1413.03     62.74 o 
   0   4   4      411.83      393.06     38.87 o 
   1   4   4     1235.25     1199.45     77.99 o 
   2   4   4     1499.79     1459.18     64.88 o 
   3   4   4      158.44      205.20     51.14 o 
   4   4   4      397.35      542.01     80.61 o 
   5   4   4      296.65      274.91     59.20 o 
   6   4   4       46.13       57.70     25.48 o 
  -8   5   4       11.26      -18.10     30.46 o 
  -7   5   4      101.44       96.31     49.68 o 
  -6   5   4      779.67      706.74     71.82 o 
  -5   5   4      736.29      798.78     70.24 o 
  -4   5   4      128.81      139.90     37.76 o 
  -3   5   4     1103.52     1113.52     70.49 o 
  -2   5   4      741.95      798.18     58.96 o 
  -1   5   4     3134.25     2998.27     96.53 o 
   0   5   4     1805.13     1589.60     96.03 o 
   1   5   4     1171.25     1027.37     67.81 o 
   2   5   4      531.06      484.18     75.16 o 
   3   5   4        0.90       30.67     27.29 o 
   4   5   4      328.78      276.54     59.63 o 
  -8   6   4      452.48      449.78     84.94 o 
  -7   6   4       20.30       27.16     42.26 o 
  -6   6   4      481.28      413.46     80.01 o 
  -5   6   4       97.99       52.07     35.52 o 
  -4   6   4     1216.94     1134.04    101.70 o 
  -3   6   4     1975.76     1916.44     90.53 o 
  -2   6   4       48.41       52.64     29.62 o 
  -1   6   4      304.44      304.00     44.82 o 
   0   6   4       15.24       36.45     22.97 o 
   1   6   4      300.34      269.55     61.35 o 
   2   6   4      911.74      848.41     99.10 o 
   3   6   4      831.61      679.21     94.17 o 
   4   6   4        3.43       -6.78     22.48 o 
   5   6   4        9.14       23.77     32.26 o 
  -8   7   4        1.54      -11.24     43.46 o 
  -7   7   4      243.94      232.78     64.61 o 
  -6   7   4     1167.35     1184.67    124.89 o 
  -5   7   4     2219.23     2186.01    105.66 o 
  -4   7   4      187.98      175.92     39.65 o 
  -3   7   4      192.16      188.57     42.17 o 
  -2   7   4      592.38      599.54     62.05 o 
  -1   7   4      753.63      699.74     81.15 o 
   0   7   4     1585.35     1525.65    109.78 o 
   1   7   4      223.65      215.28     56.50 o 
   2   7   4       91.05      123.38     41.44 o 
   3   7   4       32.69       13.94     28.57 o 
   4   7   4      192.78      208.89     50.32 o 
  -7   8   4       59.95       61.09     42.47 o 
  -6   8   4       89.23      185.25     52.64 o 
  -5   8   4       92.83      171.98     45.30 o 
  -4   8   4      482.19      518.00    240.61 o 
  -3   8   4      835.89      795.52     81.36 o 
  -2   8   4      446.27      542.59     62.57 o 
  -1   8   4       38.49        6.22     27.67 o 
   0   8   4      208.24      298.85     65.72 o 
   1   8   4        0.02       21.36     33.25 o 
   2   8   4      399.36      415.07     78.55 o 
  -6   9   4      647.44      563.72     87.30 o 
  -5   9   4      552.03      483.37     86.23 o 
  -4   9   4      386.43      511.05     63.65 o 
  -3   9   4       48.24       44.62     21.37 o 
  -2   9   4        3.97       90.99     38.61 o 
  -1   9   4      298.00      270.41     63.32 o 
   0   9   4      954.25      985.27    118.84 o 
   1   9   4       98.64       54.53     37.37 o 
  -4  10   4       69.91       63.79     40.80 o 
  -3  10   4      187.90      182.07     54.10 o 
  -2  10   4      703.42      945.16    124.63 o 
  -1  10   4      642.43      714.82    102.96 o 
   1 -11   5      498.67      525.88     81.43 o 
   2 -11   5       82.81      131.66     43.85 o 
   3 -11   5        0.10       27.76     37.62 o 
  -2 -10   5      455.25      583.11     86.79 o 
  -1 -10   5       44.53       25.14     32.39 o 
   0 -10   5       29.04       49.64     30.80 o 
   1 -10   5       76.70      163.80     44.96 o 
   2 -10   5      415.28      563.81     83.27 o 
   3 -10   5      797.09      909.63    100.73 o 
   4 -10   5      761.68      675.78     91.51 o 
   5 -10   5      157.20      145.18     44.06 o 
  -3  -9   5       77.51       91.70     52.25 o 
  -2  -9   5       10.69       63.22     24.43 o 
  -1  -9   5      371.93      546.79     68.77 o 
   0  -9   5        2.33       50.34     21.98 o 
   1  -9   5      688.38      761.07     66.73 o 
   2  -9   5        9.90       14.67     29.39 o 
   3  -9   5      114.48      115.19     42.43 o 
   4  -9   5       15.50      109.57     40.58 o 
   5  -9   5      413.90      481.27     80.57 o 
   6  -9   5      214.72      317.55     67.31 o 
  -4  -8   5       18.32       33.37     20.40 o 
  -3  -8   5       38.70       82.54     63.43 o 
  -2  -8   5      156.14      259.34     61.99 o 
  -1  -8   5     1265.75     1412.36     75.72 o 
   0  -8   5       70.31       36.04     41.85 o 
   1  -8   5        3.98       23.79     28.48 o 
   2  -8   5       18.37        2.02     48.24 o 
   3  -8   5      338.33      315.31     45.54 o 
   4  -8   5      351.84      430.31     51.67 o 
   5  -8   5      272.85      337.11     82.91 o 
   6  -8   5       78.15      145.82     48.86 o 
   7  -8   5        2.08       70.96     34.88 o 
  -5  -7   5      135.66      211.33     53.67 o 
  -4  -7   5      211.34      279.69     42.25 o 
  -3  -7   5      777.08      709.32     59.61 o 
  -2  -7   5        9.01      -24.66     31.00 o 
  -1  -7   5        0.47      -19.24     19.24 o 
   0  -7   5      454.52      433.75     79.24 o 
   1  -7   5     1679.38     1676.64    118.73 o 
   2  -7   5      455.99      467.24     51.58 o 
   3  -7   5       42.35       30.50     30.61 o 
   4  -7   5       58.30       41.74     24.63 o 
   5  -7   5       19.45       26.32     22.63 o 
   6  -7   5     1158.00     1184.52     96.29 o 
   7  -7   5     1006.54     1127.20     88.22 o 
  -6  -6   5      176.54      206.90     36.68 o 
  -5  -6   5      127.91      151.84     67.08 o 
  -4  -6   5        0.77       42.29     21.19 o 
  -3  -6   5      255.25      277.16     41.28 o 
  -2  -6   5      164.91      137.80     30.56 o 
  -1  -6   5     1563.69     1489.28    106.87 o 
   0  -6   5     1348.97     1354.26     66.19 o 
   1  -6   5        8.10       -8.17     20.29 o 
   2  -6   5      794.23      878.08    120.40 o 
   3  -6   5       30.99       69.39     29.45 o 
   4  -6   5     1947.10     1831.64     81.84 o 
   5  -6   5      410.71      488.36     55.69 o 
   6  -6   5      160.84      177.35     49.21 o 
   7  -6   5        2.64       36.06     22.07 o 
   8  -6   5        6.94       48.26     20.86 o 
  -7  -5   5       10.03       13.60     17.01 o 
  -6  -5   5       22.09       23.80     39.13 o 
  -5  -5   5      173.99      149.38     41.98 o 
  -4  -5   5     1332.37     1197.88     70.82 o 
  -3  -5   5      194.80      180.63     32.94 o 
  -2  -5   5       29.20       42.87     20.69 o 
  -1  -5   5      127.95      121.25     25.49 o 
   0  -5   5       30.82       54.71     20.21 o 
   1  -5   5     4924.98     4608.31    102.81 o 
   2  -5   5     3038.56     2785.18     83.23 o 
   3  -5   5      628.41      587.64     49.38 o 
   4  -5   5      383.95      438.80     49.04 o 
   5  -5   5       71.61      123.17     32.01 o 
   6  -5   5       11.15       38.85     39.75 o 
   7  -5   5     1041.83     1290.17    124.97 o 
   8  -5   5      429.84      461.36     76.71 o 
  -7  -4   5      185.43      177.76     34.35 o 
  -6  -4   5      306.63      296.85     44.72 o 
  -5  -4   5      182.30      134.06     30.46 o 
  -4  -4   5      658.75      719.64     78.92 o 
  -3  -4   5      219.31      249.50     64.35 o 
  -2  -4   5       31.30       10.73     22.20 o 
  -1  -4   5     1916.25     1832.22     58.98 o 
   0  -4   5     2521.80     2385.68     67.33 o 
   1  -4   5       38.27       39.94     19.67 o 
   2  -4   5     2782.14     2849.44    145.82 o 
   3  -4   5       21.86       22.68     22.10 o 
   4  -4   5     1417.97     1336.23     68.29 o 
   5  -4   5     2833.87     2948.94    143.89 o 
   6  -4   5      241.37      185.42     54.10 o 
   7  -4   5        3.01      -28.44     28.44 o 
   8  -4   5       43.38      -31.32     31.32 o 
  -8  -3   5       17.11       65.74     20.07 o 
  -7  -3   5      152.03      364.45     70.23 o 
  -6  -3   5        9.21       28.83     21.62 o 
  -5  -3   5      216.13      177.75     35.12 o 
  -4  -3   5     1108.33     1020.38     55.83 o 
  -3  -3   5      437.88      429.64     38.87 o 
  -2  -3   5       53.24       62.10     22.05 o 
  -1  -3   5       72.63       69.88     15.99 o 
   0  -3   5      504.26      477.02     33.42 o 
   1  -3   5      774.84      814.80     37.33 o 
   2  -3   5     5116.63     5128.29    122.85 o 
   3  -3   5     1291.10     1299.03     63.04 o 
   4  -3   5        9.47       21.24     26.90 o 
   5  -3   5      448.06      520.35     74.22 o 
   6  -3   5        2.87       35.69     32.52 o 
   7  -3   5      905.63      977.12    109.66 o 
   8  -3   5      465.60      395.29     75.76 o 
  -8  -2   5       21.37       25.14     40.41 o 
  -7  -2   5       48.43       45.21     22.13 o 
  -6  -2   5     1837.41     1775.85    109.46 o 
  -5  -2   5     1283.33     1142.49     61.96 o 
  -4  -2   5       85.26      126.29     18.81 o 
  -3  -2   5      565.28      581.91     29.43 o 
  -2  -2   5     3048.50     3132.98     65.76 o 
  -1  -2   5     3007.46     3288.38    129.99 o 
   0  -2   5     4131.59     4517.37    140.29 o 
   1  -2   5      818.37      737.09     32.04 o 
   2  -2   5       54.54       60.63     17.64 o 
   3  -2   5      190.02      217.25     38.61 o 
   4  -2   5      260.47      310.05     52.81 o 
   5  -2   5     1125.17     1150.44     94.25 o 
   6  -2   5      527.27      466.64     76.19 o 
   7  -2   5        2.78       44.15     35.26 o 
   8  -2   5       85.59      129.73     42.56 o 
  -8  -1   5      442.82      462.64     56.29 o 
  -7  -1   5       78.30       90.98     26.06 o 
  -6  -1   5       62.27       88.61     28.87 o 
  -5  -1   5       97.89      127.44     22.93 o 
  -4  -1   5      325.95      378.08     29.84 o 
  -3  -1   5     1668.78     1541.31     44.38 o 
  -2  -1   5     1737.22     1715.64     40.12 o 
  -1  -1   5     1006.21     1080.12     76.79 o 
   0  -1   5     1385.31     1391.37     75.94 o 
   1  -1   5      119.16      103.44     16.47 o 
   2  -1   5     2576.25     2412.51     84.04 o 
   3  -1   5     2907.38     2561.72    103.48 o 
   4  -1   5      189.41      190.82     42.43 o 
   5  -1   5       23.66       47.02     32.95 o 
   6  -1   5      227.51      274.40     61.48 o 
   7  -1   5      286.03      334.72     66.28 o 
   8  -1   5      376.60      594.70     91.64 o 
  -9   0   5        0.88       47.58     30.12 o 
  -8   0   5      190.71      270.27     62.34 o 
  -7   0   5       52.72       59.29     24.75 o 
  -6   0   5      565.31      565.64     42.40 o 
  -5   0   5     1624.23     1577.63     57.40 o 
  -4   0   5      176.15      185.92     23.75 o 
  -3   0   5      884.92      831.47     35.01 o 
  -2   0   5      539.45      542.52     26.15 o 
  -1   0   5     2555.94     2594.08     45.59 o 
   0   0   5      712.05      710.39     26.99 o 
   1   0   5     1637.17     1524.91     47.28 o 
   2   0   5      536.46      617.18     51.87 o 
   3   0   5      268.78      370.54     50.62 o 
   4   0   5      268.20      283.75     53.88 o 
   5   0   5      847.39      926.02     97.00 o 
   6   0   5      817.49      900.80    102.28 o 
   7   0   5      109.67      160.75     48.35 o 
  -9   1   5       57.36       93.22     42.77 o 
  -8   1   5     1059.54     1187.08    117.64 o 
  -7   1   5      683.99      735.06     63.64 o 
  -6   1   5        2.69       40.03     24.21 o 
  -5   1   5     1002.64      941.29     44.76 o 
  -4   1   5      298.10      316.44     29.69 o 
  -3   1   5     3510.05     3179.38     62.94 o 
  -2   1   5     6603.00     6454.37     81.92 o 
  -1   1   5      240.01      252.09     20.10 o 
   0   1   5      764.66      785.92     45.15 o 
   1   1   5      255.42      309.19     36.38 o 
   2   1   5      371.34      380.75     45.00 o 
   3   1   5     1214.03     1198.79     82.93 o 
   4   1   5     1273.47     1303.38     97.30 o 
   5   1   5        4.62       47.41     31.70 o 
   6   1   5      384.01      440.25     78.38 o 
   7   1   5        4.32      104.38     36.81 o 
  -9   2   5       10.08      -24.41     24.41 o 
  -8   2   5        0.77        0.26     30.50 o 
  -7   2   5        1.30        5.10     15.98 o 
  -6   2   5      289.56      276.82     34.89 o 
  -5   2   5     1395.35     1333.89     55.07 o 
  -4   2   5     6588.43     6354.83     97.40 o 
  -3   2   5        0.42       39.10     14.23 o 
  -2   2   5        7.15       13.33     14.43 o 
  -1   2   5      335.07      333.38     23.84 o 
   0   2   5      705.18      655.58     37.63 o 
   1   2   5      946.13      791.70     57.36 o 
   2   2   5      526.10      563.08     58.43 o 
   3   2   5      688.77      742.19     74.56 o 
   4   2   5       88.19       93.22     41.87 o 
   5   2   5     1154.92     1076.26    106.44 o 
   6   2   5     1012.53     1027.57    110.30 o 
   7   2   5      183.68      325.96     63.79 o 
  -9   3   5        9.53       32.26     33.89 o 
  -8   3   5      594.88      566.08     89.92 o 
  -7   3   5      799.10      835.15    132.54 o 
  -6   3   5       75.28       38.35     34.54 o 
  -5   3   5      839.14      886.08     66.36 o 
  -4   3   5       19.73       -2.94     19.01 o 
  -3   3   5     1863.30     1714.03     42.89 o 
  -2   3   5     5165.14     5321.43     75.00 o 
  -1   3   5       39.69       35.04     12.54 o 
   0   3   5      785.06      712.64     44.54 o 
   1   3   5      128.85      171.00     30.36 o 
   2   3   5      462.61      564.54     64.14 o 
   3   3   5     1261.57     1062.02     84.94 o 
   4   3   5      837.22      864.72     92.62 o 
   5   3   5       50.91       54.23     26.77 o 
   6   3   5       32.24       48.26     29.00 o 
  -9   4   5      152.57      269.29     64.82 o 
  -8   4   5        3.39       34.24     30.46 o 
  -7   4   5       59.23       70.16     46.72 o 
  -6   4   5       30.89       14.71     24.45 o 
  -5   4   5      451.06      461.92     56.12 o 
  -4   4   5     1186.56     1240.38     79.90 o 
  -3   4   5      679.91      695.38     57.27 o 
  -2   4   5        3.31       16.87     22.17 o 
  -1   4   5      101.02      111.92     29.27 o 
   0   4   5     1744.24     1625.38     67.46 o 
   1   4   5     1937.31     1904.89     76.55 o 
   2   4   5       49.18       68.15     26.05 o 
   3   4   5      902.72      925.64     93.82 o 
   4   4   5      348.96      324.98     66.93 o 
   5   4   5      101.05      116.39     36.59 o 
   6   4   5      239.11      213.73     46.81 o 
  -8   5   5      157.74      117.16     46.98 o 
  -7   5   5      322.48      308.07     50.90 o 
  -6   5   5       79.38      124.35     38.18 o 
  -5   5   5       44.50       37.26     31.47 o 
  -4   5   5      285.09      339.99     79.39 o 
  -3   5   5      122.21      121.33     36.53 o 
  -2   5   5     3035.91     2794.65    185.48 o 
  -1   5   5     1875.49     1766.12     77.36 o 
   0   5   5       27.54       33.70     21.98 o 
   1   5   5        7.50      -20.86     20.86 o 
   2   5   5      461.31      393.83     68.60 o 
   3   5   5      830.11      628.20     87.48 o 
   4   5   5     1242.18     1175.92    116.13 o 
  -8   6   5      338.56      335.44     73.02 o 
  -7   6   5      150.83      168.94     56.76 o 
  -6   6   5       15.85       36.70     44.72 o 
  -5   6   5       50.94       26.75     27.42 o 
  -4   6   5      621.17      534.80     62.92 o 
  -3   6   5       88.61       61.47     31.35 o 
  -2   6   5      287.06      298.06     48.31 o 
  -1   6   5      347.58      386.75     49.53 o 
   0   6   5      572.39      530.60     53.94 o 
   1   6   5      917.05      928.64     98.33 o 
   2   6   5      701.40      720.35     93.18 o 
   3   6   5      110.59        1.67     29.52 o 
   4   6   5       72.88       70.87     33.03 o 
  -7   7   5      403.63      331.11     70.19 o 
  -6   7   5      425.18      469.27     61.80 o 
  -5   7   5       15.86       62.01     27.94 o 
  -4   7   5      314.04      325.44     53.19 o 
  -3   7   5        1.71       19.32     22.85 o 
  -2   7   5      216.38      257.99     44.99 o 
  -1   7   5     1066.33     1233.21     95.76 o 
   0   7   5      543.16      545.02     82.41 o 
   1   7   5      152.18      162.42     51.27 o 
   2   7   5       85.35      111.33     40.33 o 
   3   7   5       64.53       47.32     31.96 o 
  -7   8   5       55.48      193.96     52.08 o 
  -6   8   5       12.93       -1.77     22.65 o 
  -5   8   5      691.05      660.44     71.53 o 
  -4   8   5     1087.48     1033.10    165.92 o 
  -3   8   5      328.96      383.68     55.52 o 
  -2   8   5       33.17      170.55     34.14 o 
  -1   8   5      118.67      137.07     44.66 o 
   0   8   5       48.00      -19.26     22.78 o 
   1   8   5     1183.98     1340.23    135.01 o 
   2   8   5      704.90      592.29     94.55 o 
  -5   9   5        8.89       13.49     21.39 o 
  -4   9   5       23.27       52.48     93.03 o 
  -3   9   5      130.24      137.24     72.40 o 
  -2   9   5      168.53      191.08     51.10 o 
  -1   9   5      618.22      676.94     97.00 o 
   0   9   5      289.08      297.22     67.78 o 
  -2 -10   6       63.91       62.72     36.59 o 
   5 -10   6       25.22       76.62     38.57 o 
  -3  -9   6       33.18       52.47     35.69 o 
  -2  -9   6        9.89       90.99     35.69 o 
  -1  -9   6       28.56      135.10     43.24 o 
   0  -9   6      378.16      566.94     91.21 o 
   1  -9   6      225.49      250.17     45.16 o 
   2  -9   6       64.31       70.64     33.78 o 
   3  -9   6      142.81      188.45     40.02 o 
   4  -9   6      326.37      302.84     61.56 o 
   5  -9   6      889.90      892.22    105.84 o 
   6  -9   6      203.77      100.43     41.36 o 
  -4  -8   6      437.77      355.14     73.88 o 
  -3  -8   6      422.51      461.27     84.77 o 
  -2  -8   6     1037.41      870.98    112.23 o 
  -1  -8   6        6.12      -16.01     19.16 o 
   0  -8   6      138.59      146.45     34.76 o 
   1  -8   6       10.04       16.84     27.12 o 
   2  -8   6      815.02      844.29    110.32 o 
   3  -8   6     1417.04     1215.16     70.51 o 
   4  -8   6      248.14      290.36     46.26 o 
   5  -8   6       87.73       97.79     64.91 o 
   6  -8   6       19.80       42.19     44.02 o 
  -5  -7   6      445.43      330.17     74.95 o 
  -4  -7   6      167.11      100.17     50.92 o 
  -3  -7   6        6.95       15.09     19.12 o 
  -2  -7   6       55.18       62.85     25.18 o 
  -1  -7   6      495.50      409.48     48.78 o 
   0  -7   6     1467.70     1467.00    124.05 o 
   1  -7   6      770.28      951.14     64.92 o 
   2  -7   6        6.65      -13.32     26.51 o 
   3  -7   6       26.69        9.89     27.79 o 
   4  -7   6       49.56       90.19     28.47 o 
   5  -7   6      727.34      661.13     63.64 o 
   6  -7   6      392.47      372.63     51.58 o 
   7  -7   6      357.21      386.70     51.19 o 
  -6  -6   6       48.35       28.74     39.04 o 
  -5  -6   6       56.36       69.54     23.18 o 
  -4  -6   6       43.56       71.86     26.01 o 
  -3  -6   6      433.71      423.06     98.57 o 
  -2  -6   6      285.71      299.88     71.32 o 
  -1  -6   6        4.47       55.44     23.83 o 
   0  -6   6      248.48      225.29     35.79 o 
   1  -6   6      457.74      530.06     61.73 o 
   2  -6   6       19.28       33.91     27.27 o 
   3  -6   6      910.00      798.10     58.73 o 
   4  -6   6      564.03      537.19     70.12 o 
   5  -6   6      123.31      112.33     31.00 o 
   6  -6   6      431.16      480.84     59.32 o 
   7  -6   6       15.55       63.40     25.65 o 
  -7  -5   6       68.19       42.39     34.02 o 
  -6  -5   6        1.36        2.80     23.25 o 
  -5  -5   6     1636.81     1416.26     75.63 o 
  -4  -5   6      727.40      684.86     57.92 o 
  -3  -5   6      173.81      198.21     35.12 o 
  -2  -5   6        2.84      -10.28     21.41 o 
  -1  -5   6       70.23       62.13     56.80 o 
   0  -5   6     1942.89     1562.27     80.42 o 
   1  -5   6     2481.17     2459.65     77.01 o 
   2  -5   6      667.85      701.16     48.08 o 
   3  -5   6       45.57       57.16     25.50 o 
   4  -5   6      241.67      289.49     44.27 o 
   5  -5   6        4.22       43.05     26.71 o 
   6  -5   6     1001.52     1011.87     79.34 o 
   7  -5   6      650.24      815.85    125.49 o 
  -7  -4   6      289.88      283.60     72.87 o 
  -6  -4   6      302.01      353.93     46.55 o 
  -5  -4   6      500.26      476.47     50.25 o 
  -4  -4   6       49.13       57.97     21.60 o 
  -3  -4   6      587.11      502.42     82.07 o 
  -2  -4   6     2682.04     2522.18     73.70 o 
  -1  -4   6     1219.47     1242.81     48.32 o 
   0  -4   6       28.44       46.65     15.60 o 
   1  -4   6      599.15      616.47     40.13 o 
   2  -4   6      861.35      775.06     45.64 o 
   3  -4   6     1123.55     1036.00     79.92 o 
   4  -4   6     2663.54     2426.12     91.61 o 
   5  -4   6     1133.20     1063.54     99.51 o 
   6  -4   6        7.44        0.04     28.92 o 
   7  -4   6        0.73       85.07     37.28 o 
  -8  -3   6        1.09       38.16     21.59 o 
  -7  -3   6      173.32      157.16     31.65 o 
  -6  -3   6      142.74      191.60     32.85 o 
  -5  -3   6     1162.11     1201.72     67.18 o 
  -4  -3   6     1911.63     1792.06     71.21 o 
  -3  -3   6       12.83       33.45     18.95 o 
  -2  -3   6      759.16      770.38     89.96 o 
  -1  -3   6      632.69      726.74     30.72 o 
   0  -3   6      709.17      726.75     29.83 o 
   1  -3   6     4596.02     4632.69    129.35 o 
   2  -3   6       11.66       65.69     17.43 o 
   3  -3   6      352.45      336.18     36.62 o 
   4  -3   6      929.80      957.13     61.83 o 
   5  -3   6      349.58      270.71     60.96 o 
   6  -3   6      807.76      880.46     99.40 o 
   7  -3   6     1441.12     1477.05    120.85 o 
  -8  -2   6       97.45      140.97     27.67 o 
  -7  -2   6      601.63      557.96     58.57 o 
  -6  -2   6      690.59      708.73     60.12 o 
  -5  -2   6        9.75       44.33     22.78 o 
  -4  -2   6      901.88      881.58     39.51 o 
  -3  -2   6       41.02       65.61     20.63 o 
  -2  -2   6    11581.20    11920.63    120.69 o 
  -1  -2   6     5569.84     6194.85    185.03 o 
   0  -2   6       59.50      186.88     51.01 o 
   1  -2   6       17.72       29.20     11.72 o 
   2  -2   6       28.63       19.25     18.60 o 
   3  -2   6      139.12      142.99     26.55 o 
   4  -2   6     1964.22     1911.76    102.88 o 
   5  -2   6      750.12      770.08     84.43 o 
   6  -2   6      182.88      131.15     47.36 o 
   7  -2   6       48.51       61.95     34.24 o 
  -8  -1   6       52.43       54.78     35.41 o 
  -7  -1   6      249.79      308.29     44.60 o 
  -6  -1   6       58.58       57.49     24.29 o 
  -5  -1   6       29.18       49.35     17.34 o 
  -4  -1   6     1813.92     1677.81     53.12 o 
  -3  -1   6        8.21       52.98     14.94 o 
  -2  -1   6      908.04     1013.45     56.45 o 
  -1  -1   6      994.89     1133.92     83.27 o 
   0  -1   6     2062.76     2059.21     97.64 o 
   1  -1   6     3212.49     3695.61     71.46 o 
   2  -1   6     6225.59     6494.46    113.52 o 
   3  -1   6       52.63       55.04     28.44 o 
   4  -1   6      542.40      536.95     65.38 o 
   5  -1   6      162.87      211.89     50.88 o 
   6  -1   6      300.16      292.20     65.04 o 
   7  -1   6      418.42      410.52     76.58 o 
  -8   0   6      229.58      192.86     37.06 o 
  -7   0   6      733.86      792.19     67.08 o 
  -6   0   6      984.99     1037.63     94.52 o 
  -5   0   6       76.13       84.50     21.20 o 
  -4   0   6      367.48      379.59     43.13 o 
  -3   0   6     1698.24     1555.51     45.49 o 
  -2   0   6     6581.45     7074.82     84.57 o 
  -1   0   6     2801.48     2658.82     62.83 o 
   0   0   6     4080.74     4259.83     67.08 o 
   1   0   6       29.84       85.50     35.69 o 
   2   0   6      710.19      676.90     54.27 o 
   3   0   6      164.75      176.80     40.33 o 
   4   0   6     1277.28     1293.56     93.40 o 
   5   0   6      212.36      255.61     57.10 o 
   6   0   6      141.19      205.84     55.30 o 
   7   0   6        3.61      -17.85     22.18 o 
  -9   1   6      250.70      388.68     72.29 o 
  -8   1   6      500.35      606.60     62.44 o 
  -7   1   6        2.06       37.43     16.75 o 
  -6   1   6        2.80      -17.31     17.31 o 
  -5   1   6      146.82      202.37     28.86 o 
  -4   1   6     2409.09     2277.05     91.60 o 
  -3   1   6     2859.13     2865.25     62.09 o 
  -2   1   6       59.63       64.70     16.85 o 
  -1   1   6     1395.36     1525.91     41.17 o 
   0   1   6       51.85       42.84     22.52 o 
   1   1   6     2343.43     2526.66     67.96 o 
   2   1   6     4553.80     4335.47    132.18 o 
   3   1   6      590.35      671.66     71.09 o 
   4   1   6      123.79       69.54     35.87 o 
   5   1   6       34.99      114.33     35.82 o 
   6   1   6        0.61      -22.82     22.82 o 
   7   1   6      202.30      300.52     57.92 o 
  -9   2   6      390.91      316.14     65.81 o 
  -8   2   6        7.62      -11.20     29.52 o 
  -7   2   6      597.80      769.28     66.25 o 
  -6   2   6      782.46      753.49     49.35 o 
  -5   2   6      348.67      352.86     34.54 o 
  -4   2   6      300.00      359.93     31.15 o 
  -3   2   6      907.93      896.60     38.39 o 
  -2   2   6       63.23       96.91     21.69 o 
  -1   2   6     1098.16     1031.63     37.27 o 
   0   2   6     2968.91     3011.57     64.05 o 
   1   2   6      122.59      134.41     30.20 o 
   2   2   6      227.48      316.78     48.31 o 
   3   2   6      405.15      331.11     57.44 o 
   4   2   6     1176.28     1011.05     95.54 o 
   5   2   6      688.35      742.23     89.92 o 
   6   2   6      170.76      296.10     58.30 o 
  -9   3   6      187.10      154.10     48.39 o 
  -8   3   6      724.06      793.63    103.69 o 
  -7   3   6        0.34       24.96     28.42 o 
  -6   3   6      533.67      543.19     58.33 o 
  -5   3   6       22.85       22.10     25.36 o 
  -4   3   6     2278.95     2252.54     87.11 o 
  -3   3   6     3057.05     2934.92    101.93 o 
  -2   3   6     3590.60     3078.77    159.27 o 
  -1   3   6      735.84      699.13     44.45 o 
   0   3   6      546.28      547.10     38.97 o 
   1   3   6        1.32       27.24     20.44 o 
   2   3   6     2053.31     1836.73    104.25 o 
   3   3   6      551.59      588.05     74.26 o 
   5   3   6       87.07       99.32     32.43 o 
   6   3   6       24.67        1.89     19.56 o 
  -8   4   6       92.23      178.55     53.67 o 
  -7   4   6       38.76       24.34     70.25 o 
  -6   4   6     2908.97     2695.73    108.69 o 
  -5   4   6      167.70       82.48     63.11 o 
  -4   4   6      251.25      263.17     43.89 o 
  -3   4   6      232.95      216.01     40.82 o 
  -2   4   6        1.21       33.00     22.62 o 
  -1   4   6      659.97      648.60     51.45 o 
   0   4   6     2288.51     2119.61     81.18 o 
   1   4   6      345.19      369.25     44.39 o 
   2   4   6       50.15       70.38     25.65 o 
   3   4   6      411.76      421.59     69.54 o 
   4   4   6      213.06      225.15     54.78 o 
   5   4   6      497.34      473.84     67.61 o 
  -8   5   6     1525.16     1220.84    124.97 o 
  -7   5   6        4.84        9.38     25.63 o 
  -6   5   6      560.98      551.74     64.69 o 
  -5   5   6        1.09       12.82     34.84 o 
  -4   5   6      493.85      503.06     59.69 o 
  -3   5   6      974.80      930.28     70.07 o 
  -2   5   6     2438.44     2258.46    100.32 o 
  -1   5   6       37.77       45.66     46.98 o 
   0   5   6      325.06      261.61     40.99 o 
   1   5   6       45.08       72.73     25.98 o 
   2   5   6      712.00      595.51     81.00 o 
   3   5   6     1474.97     1453.96    111.33 o 
   4   5   6      433.93      497.10     84.73 o 
  -8   6   6      148.74      207.86     55.60 o 
  -7   6   6       13.55       32.35     46.85 o 
  -6   6   6      209.50      208.82     44.33 o 
  -5   6   6      823.80      816.00     74.17 o 
  -4   6   6      235.63      270.50     68.51 o 
  -3   6   6      385.67      432.36     55.30 o 
  -2   6   6       10.04        6.22     24.90 o 
  -1   6   6      463.59      444.41     52.66 o 
   0   6   6      896.46      892.90     66.82 o 
   1   6   6       96.08       87.00     33.85 o 
   2   6   6       30.04       48.18     31.45 o 
   3   6   6       84.31       51.35     32.95 o 
   4   6   6       78.87       93.44     30.16 o 
  -7   7   6      220.76      251.38     47.03 o 
  -6   7   6        4.41       35.44     31.17 o 
  -5   7   6       78.17       73.57     25.96 o 
  -4   7   6      424.63      509.58     60.64 o 
  -3   7   6      513.60      465.51     78.10 o 
  -2   7   6      690.18      868.46     86.51 o 
  -1   7   6        5.79       78.27     24.02 o 
   0   7   6        0.82       10.94     23.12 o 
   1   7   6      288.35      321.89     68.34 o 
   2   7   6       71.18       72.50     35.05 o 
   3   7   6      435.25      427.51     76.36 o 
  -6   8   6      143.81      157.75     44.87 o 
  -5   8   6      949.28     1112.41    140.03 o 
  -4   8   6      490.27      513.98     62.98 o 
  -3   8   6       13.29       77.48     31.04 o 
  -2   8   6       84.42      114.25     82.35 o 
  -1   8   6       68.85       38.01     29.69 o 
   0   8   6      629.36      654.67     97.56 o 
   1   8   6      619.86      904.01    116.00 o 
  -5   9   6      169.75      239.72     37.00 o 
  -4   9   6       28.44       88.31     27.62 o 
  -3   9   6      249.63      225.92     42.92 o 
  -2   9   6      533.21      391.73     77.14 o 
  -1   9   6      336.20      516.19     85.50 o 
  -1 -10   7      144.85      223.09     58.26 o 
   0 -10   7      163.01      223.04     58.73 o 
  -3  -9   7        0.00       14.76     34.41 o 
  -2  -9   7      362.03      412.28     79.15 o 
  -1  -9   7      466.50      769.56    112.49 o 
   0  -9   7      422.93      452.61     89.66 o 
   1  -9   7       53.16      -18.45     45.73 o 
   2  -9   7       20.54       19.13     50.37 o 
   3  -9   7       40.36       39.17     47.75 o 
   4  -9   7      516.06      534.25     94.00 o 
  -4  -8   7      442.59      535.66     93.70 o 
  -3  -8   7      330.82      357.75     74.86 o 
  -2  -8   7       31.77       54.53     39.00 o 
  -1  -8   7       63.00      105.02     58.09 o 
   0  -8   7       12.44       86.49     61.18 o 
   1  -8   7       33.31      -16.09     52.77 o 
   2  -8   7      196.17      208.11     76.71 o 
   3  -8   7      162.78      206.78     67.61 o 
   4  -8   7        9.16       35.65     41.66 o 
   5  -8   7      168.75      248.87     60.53 o 
   6  -8   7        5.20       10.47     35.01 o 
  -5  -7   7       32.78       62.89     40.24 o 
  -4  -7   7      169.28      209.83     60.23 o 
  -3  -7   7      150.67      135.44     56.37 o 
  -2  -7   7      266.88      130.16     63.54 o 
  -1  -7   7      879.85      895.99    123.86 o 
   0  -7   7      323.37      324.59     92.75 o 
   1  -7   7        1.92      -37.67     50.80 o 
   2  -7   7        0.51      -36.94     36.94 o 
   3  -7   7      232.41      174.87     59.68 o 
   4  -7   7      391.32      221.54     58.82 o 
   5  -7   7       29.11       66.08     57.42 o 
   6  -7   7      488.10      447.47     57.13 o 
   7  -7   7       18.29      -28.49     28.49 o 
  -6  -6   7       44.09      101.68     48.01 o 
  -5  -6   7       14.61       81.86     44.53 o 
  -4  -6   7      497.16      506.45     95.37 o 
  -3  -6   7      429.67      397.48     89.02 o 
  -2  -6   7      273.39      258.18     77.39 o 
  -1  -6   7       49.11       36.38     69.16 o 
   0  -6   7       31.57        0.09     58.77 o 
   1  -6   7      638.08      631.85     97.30 o 
   2  -6   7     1470.56     1232.08    117.08 o 
   3  -6   7      761.94      791.03     59.08 o 
   4  -6   7      443.78      378.74     47.42 o 
   5  -6   7      402.02      312.92     46.30 o 
   6  -6   7       28.85       47.44     26.46 o 
   7  -6   7      479.64      511.40     60.37 o 
  -6  -5   7      336.85      376.59     74.91 o 
  -5  -5   7      627.49      683.42    108.97 o 
  -4  -5   7       51.89       60.62     48.86 o 
  -3  -5   7      217.29      260.88     73.36 o 
  -2  -5   7      739.62      519.45     93.65 o 
  -1  -5   7      244.81      216.35     76.15 o 
   0  -5   7     1479.50     1429.85    123.43 o 
   1  -5   7      118.98      134.15     59.42 o 
   2  -5   7       28.39       38.14     24.57 o 
   3  -5   7      647.05      652.79    108.05 o 
   4  -5   7      266.51      260.91     41.19 o 
   5  -5   7      289.03      347.49     66.37 o 
   6  -5   7      176.96      117.10     64.20 o 
   7  -5   7        5.46      -16.38     29.26 o 
  -7  -4   7       92.02      139.73     42.60 o 
  -6  -4   7       17.05       91.29     40.33 o 
  -5  -4   7       90.13       49.68     47.96 o 
  -4  -4   7      493.31      453.29     87.13 o 
  -3  -4   7      918.96      961.76    111.63 o 
  -2  -4   7      637.04      749.44    106.87 o 
  -1  -4   7      447.85      398.17     84.39 o 
   0  -4   7      366.23      309.02     70.36 o 
   1  -4   7        5.52       24.74     15.97 o 
   2  -4   7     1901.77     1577.37     60.66 o 
   3  -4   7     1509.48     1263.37     61.87 o 
   4  -4   7      436.47      487.30     51.76 o 
   5  -4   7        2.65      -22.53     36.74 o 
   6  -4   7       96.46       86.92     27.86 o 
   7  -4   7      191.97      177.33     34.62 o 
  -7  -3   7        1.44       66.88     43.12 o 
  -6  -3   7      386.87      398.60     79.58 o 
  -5  -3   7      486.78      420.35     84.82 o 
  -4  -3   7        6.45       53.07     50.07 o 
  -3  -3   7       20.82      -14.64     19.51 o 
  -2  -3   7      109.71      167.53     67.57 o 
  -1  -3   7      614.39      619.97     88.42 o 
   0  -3   7      846.54      823.40     89.84 o 
   1  -3   7      190.72      189.19     21.21 o 
   2  -3   7        0.57       15.48     31.83 o 
   3  -3   7     1101.29     1074.72     57.25 o 
   4  -3   7       55.02       73.90     27.57 o 
   5  -3   7       94.36      132.42     35.64 o 
   6  -3   7      672.68      510.82     83.23 o 
   7  -3   7      165.43      275.60     60.75 o 
  -8  -2   7      689.86      808.60    110.56 o 
  -7  -2   7       23.79       81.43     36.21 o 
  -6  -2   7       18.41       32.94     37.11 o 
  -5  -2   7        6.67       48.89     65.42 o 
  -4  -2   7      130.96      198.59     63.74 o 
  -3  -2   7     3620.45     3579.59     68.36 o 
  -2  -2   7     7997.80     7912.14    227.51 o 
  -1  -2   7      155.64      143.55     57.62 o 
   0  -2   7       92.88      153.80     49.34 o 
   1  -2   7      113.84      128.98     25.35 o 
   2  -2   7     2007.90     2042.96     67.29 o 
   3  -2   7     1349.18     1270.54     61.61 o 
   4  -2   7      478.97      557.84     66.50 o 
   5  -2   7        0.53       45.60     32.52 o 
   6  -2   7       11.18        5.06     29.77 o 
   7  -2   7       25.07       69.67     31.58 o 
  -8  -1   7      279.98      310.05     69.11 o 
  -7  -1   7       43.47       58.03     62.44 o 
  -6  -1   7      815.62      913.57     62.48 o 
  -5  -1   7      738.81      793.96     42.90 o 
  -4  -1   7      996.51     1019.76     42.85 o 
  -3  -1   7      145.56      178.44     38.82 o 
  -2  -1   7       73.84       73.33     13.16 o 
  -1  -1   7      504.84      550.16     73.28 o 
   0  -1   7     1701.31     1569.63     93.78 o 
   1  -1   7     5706.51     5933.46     94.09 o 
   2  -1   7      954.13      895.72     46.81 o 
   3  -1   7     1163.85     1052.19     73.10 o 
   4  -1   7        0.49        7.34     25.05 o 
   5  -1   7      397.84      461.57     72.07 o 
   6  -1   7     1581.18     1427.97    111.16 o 
   7  -1   7      463.96      629.40     95.07 o 
  -8   0   7     1429.28     1452.01     81.25 o 
  -7   0   7      142.75      116.70     38.05 o 
  -6   0   7       32.57       45.22     27.16 o 
  -5   0   7      579.23      636.42     40.14 o 
  -4   0   7       42.43       75.64     28.82 o 
  -3   0   7      495.35      506.86     29.94 o 
  -2   0   7      823.74      847.00     32.31 o 
  -1   0   7      486.61      483.01     22.34 o 
   0   0   7       56.98       58.50     10.82 o 
   1   0   7      888.95      922.40     43.08 o 
   2   0   7       55.04       42.16     19.53 o 
   3   0   7      707.83      724.94     69.97 o 
   4   0   7     1087.80     1134.82     89.66 o 
   5   0   7      121.15      153.97     46.98 o 
   6   0   7       13.18       -0.30     30.67 o 
   7   0   7      212.39      318.37     62.08 o 
  -8   1   7       88.72       72.16     25.49 o 
  -7   1   7      110.93      146.53     25.57 o 
  -6   1   7      472.53      523.01     42.95 o 
  -5   1   7     1656.20     1549.88     57.19 o 
  -4   1   7     1093.11     1100.53     46.50 o 
  -3   1   7       47.88       67.49     18.38 o 
  -2   1   7        1.45       13.92     31.30 o 
  -1   1   7       53.20       76.31     31.35 o 
   0   1   7     3223.45     3498.48     96.33 o 
   1   1   7     4247.93     4468.27     94.76 o 
   2   1   7      755.58      895.69     61.43 o 
   3   1   7      196.28      205.63     44.87 o 
   4   1   7       16.40        6.56     23.34 o 
   5   1   7      121.49      145.95     41.10 o 
   6   1   7     1275.21     1210.97    105.45 o 
  -8   2   7      385.96      471.06     56.59 o 
  -7   2   7      906.26      986.64     73.93 o 
  -6   2   7       11.47       -0.13     38.16 o 
  -5   2   7      432.79      455.94     48.89 o 
  -4   2   7       37.50       57.26     19.98 o 
  -3   2   7      184.85      233.59     36.00 o 
  -2   2   7     1531.87     1464.40     48.08 o 
  -1   2   7      609.96      610.50     40.74 o 
   0   2   7      231.78      209.57     24.58 o 
   1   2   7        1.52       11.46     13.71 o 
   2   2   7      423.92      482.60     56.84 o 
   3   2   7       17.93       18.19     21.15 o 
   4   2   7     1599.94     1618.66    109.10 o 
   5   2   7      623.28      500.10     71.26 o 
   6   2   7       60.02       57.53     26.43 o 
  -8   3   7       84.32      162.23     45.82 o 
  -7   3   7       73.62      129.80     32.76 o 
  -6   3   7       54.17       89.82     28.25 o 
  -5   3   7     1386.10     1304.45     71.69 o 
  -4   3   7     1626.96     1535.84     93.89 o 
  -3   3   7      741.98      658.64     52.11 o 
  -2   3   7        0.78       -0.58     34.49 o 
  -1   3   7       76.39      154.60     28.44 o 
   0   3   7      925.33      937.19     42.34 o 
   1   3   7      623.38      630.12     53.21 o 
   2   3   7      437.79      442.40     63.71 o 
   3   3   7       71.79      102.71     31.62 o 
   4   3   7      344.41      227.98     46.89 o 
   5   3   7        5.64      -20.46     20.46 o 
  -8   4   7       17.71       43.20     60.38 o 
  -7   4   7     1002.99     1000.19     80.16 o 
  -6   4   7      654.28      667.21     66.20 o 
  -5   4   7       55.89       90.56     32.46 o 
  -4   4   7      521.72      540.00     62.31 o 
  -3   4   7       21.40       13.75     25.53 o 
  -2   4   7     1827.41     1820.76    135.40 o 
  -1   4   7     1778.37     1703.78     75.48 o 
   0   4   7     1388.92     1509.14     72.43 o 
   1   4   7      146.52      181.39     36.79 o 
   2   4   7        7.70       -8.14     25.68 o 
   3   4   7       29.79      -19.22     19.22 o 
   4   4   7     1183.44     1164.81    116.95 o 
   5   4   7      100.91       42.94     26.00 o 
  -8   5   7       64.69       53.29     35.48 o 
  -7   5   7      464.40      378.63     52.28 o 
  -6   5   7      392.19      316.94     49.77 o 
  -5   5   7      163.36      186.62     41.14 o 
  -4   5   7      641.58      646.81    149.08 o 
  -3   5   7      151.96      167.43     35.88 o 
  -2   5   7       15.77       67.81     28.59 o 
  -1   5   7      232.97      278.62     43.82 o 
   0   5   7        0.17       -8.77     18.59 o 
   1   5   7       74.30      217.48     54.85 o 
   2   5   7     1269.44     1209.81     95.93 o 
   3   5   7      187.76      196.74     48.22 o 
   4   5   7       16.35       83.87     29.47 o 
  -7   6   7      364.83      368.33     71.90 o 
  -6   6   7     1357.48     1354.00     89.81 o 
  -5   6   7      413.45      463.51     60.55 o 
  -4   6   7      128.55      173.98     75.61 o 
  -3   6   7      275.26      332.57     48.57 o 
  -2   6   7      185.30      184.16     43.44 o 
  -1   6   7     1395.90     1200.94     70.09 o 
   0   6   7      421.08      505.13     63.02 o 
   1   6   7        0.05       12.87     23.55 o 
   2   6   7        5.28       -6.13     20.38 o 
   3   6   7      277.44      348.19     64.87 o 
  -7   7   7        1.17        4.96     57.40 o 
  -6   7   7       70.25      103.24     27.27 o 
  -5   7   7       25.14       24.67     26.53 o 
  -4   7   7      806.38      894.17     77.98 o 
  -3   7   7      798.22      871.15     76.99 o 
  -2   7   7       74.66       87.71     28.22 o 
  -1   7   7        4.13      -13.90     16.81 o 
   0   7   7      249.98      213.95     54.44 o 
   1   7   7      216.89      308.33     67.35 o 
   2   7   7      219.09      194.94     48.05 o 
  -6   8   7      354.05      385.24     52.90 o 
  -5   8   7      406.60      546.98    107.42 o 
  -4   8   7       10.97       43.72     22.11 o 
  -3   8   7        5.17      -19.29     21.00 o 
  -2   8   7      108.59       86.25     66.86 o 
  -1   8   7      188.35      286.92     57.96 o 
   0   8   7      227.45      318.84     63.37 o 
  -1 -10   8       10.06      183.49     54.53 o 
   0 -10   8      425.64      574.36     97.09 o 
   1 -10   8       10.35       21.11     44.02 o 
   2 -10   8       81.69       53.45     53.37 o 
  -3  -9   8       52.55       58.95     40.80 o 
  -2  -9   8      542.88      761.97    110.81 o 
  -1  -9   8       46.28      136.68     50.92 o 
   0  -9   8        8.51       80.14     58.65 o 
   1  -9   8        9.24      -49.55     49.55 o 
   2  -9   8      129.30       66.58     58.17 o 
   3  -9   8      232.57      362.60     82.89 o 
   4  -9   8      393.20      307.22     75.85 o 
   5  -9   8       42.45       68.21     40.88 o 
  -4  -8   8      173.86      145.31     57.23 o 
  -3  -8   8       35.35       52.81     42.04 o 
  -2  -8   8       24.49      128.06     53.93 o 
  -1  -8   8        2.99      -46.42     46.42 o 
   0  -8   8      274.63      333.77     89.02 o 
   1  -8   8      271.08      249.34     84.17 o 
   2  -8   8      624.48      678.44    111.07 o 
   3  -8   8        0.10      -30.67     30.67 o 
   4  -8   8       51.06       -4.59     39.51 o 
   5  -8   8      174.11      167.66     50.75 o 
   6  -8   8      709.63      811.60    112.19 o 
  -5  -7   8       30.33      156.25     59.42 o 
  -4  -7   8      244.89      196.62     62.94 o 
  -3  -7   8       37.47       43.20     49.68 o 
  -2  -7   8     1087.68      930.10    125.96 o 
  -1  -7   8      779.69      819.80    125.66 o 
   0  -7   8     1089.52     1137.31    137.67 o 
   1  -7   8     1195.01     1171.93    131.92 o 
   2  -7   8       19.07        8.41     44.27 o 
   3  -7   8      573.04      422.06     86.87 o 
   4  -7   8      332.01      223.52     63.62 o 
   5  -7   8        4.46       23.42     37.62 o 
   6  -7   8        1.87        0.64     33.12 o 
  -6  -6   8       22.30       56.67     34.32 o 
  -5  -6   8      263.84      282.12     75.03 o 
  -4  -6   8      335.41      413.35     87.95 o 
  -3  -6   8      185.37      195.89     71.22 o 
  -2  -6   8      372.91      522.88    104.16 o 
  -1  -6   8       27.42       67.44     72.25 o 
   0  -6   8       62.65       21.71     65.72 o 
   1  -6   8     1500.64     1415.40    127.89 o 
   2  -6   8      675.64      666.13    101.29 o 
   3  -6   8        0.04      -30.67     30.67 o 
   4  -6   8       15.56       11.54     35.82 o 
   5  -6   8       64.91       50.45     40.20 o 
   6  -6   8      414.30      292.37     72.29 o 
  -6  -5   8       91.68      271.69     61.65 o 
  -5  -5   8       62.62       64.27     34.96 o 
  -4  -5   8      358.13      332.36     77.99 o 
  -3  -5   8        0.65       62.21     62.89 o 
  -2  -5   8       20.00       19.78     69.41 o 
  -1  -5   8     1012.61      930.01    123.68 o 
   0  -5   8       64.53      163.84     73.70 o 
   1  -5   8      315.21      246.68     73.40 o 
   2  -5   8        2.02        6.78     42.86 o 
   3  -5   8      831.03      800.15    105.24 o 
   4  -5   8     1627.74     1557.57    125.66 o 
   5  -5   8       41.15      -26.81     32.09 o 
   6  -5   8       81.35      194.00     58.26 o 
   7  -5   8      233.14      166.84     55.17 o 
  -7  -4   8        9.56       23.98     34.54 o 
  -6  -4   8        1.23       69.37     36.08 o 
  -5  -4   8       23.64      111.67     51.78 o 
  -4  -4   8      169.61      156.20     66.88 o 
  -3  -4   8      615.91      654.37    103.09 o 
  -2  -4   8       61.85       26.90     60.71 o 
  -1  -4   8      253.75      206.10     81.21 o 
   0  -4   8       35.72       57.27     58.73 o 
   1  -4   8     1287.88     1160.91    104.98 o 
   2  -4   8     2492.41     2358.11    140.46 o 
   3  -4   8       47.13        9.44     39.17 o 
   4  -4   8      169.78      181.86     66.50 o 
   5  -4   8      205.47      265.52     68.64 o 
   6  -4   8     1501.66     1394.89    126.47 o 
   7  -4   8      702.70      597.57     97.90 o 
  -7  -3   8      348.93      425.71     77.91 o 
  -6  -3   8      618.70      748.45    108.58 o 
  -5  -3   8       25.95       82.07     52.12 o 
  -4  -3   8      669.28      682.86    103.78 o 
  -3  -3   8      107.96      137.64     40.33 o 
  -2  -3   8     1569.14     1199.77    122.27 o 
  -1  -3   8       15.89        1.59     55.04 o 
   0  -3   8      451.85      466.25     81.21 o 
   1  -3   8      275.28      288.55     67.10 o 
   2  -3   8      173.96      197.82     62.72 o 
   3  -3   8      205.61      289.28     74.91 o 
   4  -3   8     1922.84     1936.35    139.26 o 
   5  -3   8      476.84      584.43    146.10 o 
   6  -3   8       31.68      104.06     29.83 o 
  -8  -2   8      237.75      343.04     67.53 o 
  -7  -2   8       43.00       27.80     36.68 o 
  -6  -2   8       61.95       71.39     42.69 o 
  -5  -2   8        2.12      -34.49     34.49 o 
  -4  -2   8      433.49      415.06     56.07 o 
  -3  -2   8     1531.42     1600.33     80.82 o 
  -2  -2   8      275.05      374.91     83.91 o 
  -1  -2   8      564.29      544.59     84.69 o 
   0  -2   8       16.02       54.31     47.28 o 
   1  -2   8     1211.63     1186.86     98.16 o 
   2  -2   8     2795.91     2849.80    150.28 o 
   3  -2   8      763.97      722.42     60.71 o 
   4  -2   8      894.13     1084.47     66.81 o 
   5  -2   8      301.82      308.37     61.56 o 
   6  -2   8       49.98       94.60     41.31 o 
   7  -2   8      366.78      341.71     67.40 o 
  -8  -1   8       71.85      146.81     40.80 o 
  -7  -1   8       46.91      161.48     49.94 o 
  -6  -1   8        7.00      -26.04     30.33 o 
  -5  -1   8      713.43      726.76    116.37 o 
  -4  -1   8       45.51       90.81     33.49 o 
  -3  -1   8      142.08      225.56     42.17 o 
  -2  -1   8      283.64      346.00     48.77 o 
  -1  -1   8      376.50      340.68     66.28 o 
   0  -1   8     1067.62      960.04     84.56 o 
   1  -1   8      727.74      750.81     84.43 o 
   2  -1   8      141.43      109.75     24.96 o 
   3  -1   8       76.49       87.67     26.12 o 
   4  -1   8      545.69      638.33     74.05 o 
   5  -1   8     1178.13     1246.41     98.42 o 
   6  -1   8      463.65      437.25     71.52 o 
  -8   0   8       58.52      126.86     40.88 o 
  -7   0   8       35.77       83.40     36.25 o 
  -6   0   8      280.08      258.62     61.48 o 
  -5   0   8        1.99      -23.85     23.85 o 
  -4   0   8      716.24      715.75     62.08 o 
  -3   0   8     1987.78     1929.88     91.62 o 
  -2   0   8       10.59       24.33     58.28 o 
  -1   0   8     1493.00     1323.54     94.08 o 
   0   0   8        1.61       45.78     37.07 o 
   1   0   8        8.78        0.83     13.82 o 
   2   0   8     2124.97     2025.40     74.04 o 
   3   0   8     1585.87     1626.08     95.28 o 
   4   0   8       39.95      103.91     32.26 o 
   5   0   8      485.11      594.40     82.28 o 
   6   0   8       33.97       65.21     29.56 o 
  -7   1   8        5.46       29.22     33.55 o 
  -6   1   8     1458.59     1397.16    110.06 o 
  -5   1   8     1959.04     1904.69     89.77 o 
  -4   1   8      130.03      139.53     37.65 o 
  -3   1   8       59.83       76.53     35.26 o 
  -2   1   8        5.41       40.85     55.19 o 
  -1   1   8     1582.12     1610.56     46.53 o 
   0   1   8     5683.65     5697.95    100.59 o 
   1   1   8      793.33      778.65     44.20 o 
   2   1   8      167.58      171.39     54.61 o 
   3   1   8      211.87      313.52     54.48 o 
   4   1   8      682.06      775.87     81.30 o 
   5   1   8     1874.15     1801.68    120.55 o 
   6   1   8      561.93      563.34     83.79 o 
  -8   2   8      402.14      302.54     58.52 o 
  -7   2   8       29.11       77.44     38.48 o 
  -6   2   8      251.92      262.98     69.24 o 
  -5   2   8        0.71       21.83     19.78 o 
  -4   2   8      384.96      408.77     43.42 o 
  -3   2   8     1894.61     1639.77    131.75 o 
  -2   2   8      777.20      749.99     40.41 o 
  -1   2   8       14.69       75.57     15.24 o 
   0   2   8      910.50     1008.19     44.13 o 
   1   2   8      107.82      162.13     26.72 o 
   2   2   8      211.36      253.16     42.64 o 
   3   2   8      788.66      560.38     46.99 o 
   4   2   8      605.95      596.11     74.69 o 
   5   2   8      144.45      167.14     41.10 o 
  -8   3   8       86.62      110.90     47.02 o 
  -7   3   8        0.20       22.42     22.72 o 
  -6   3   8      374.32      381.84     50.35 o 
  -5   3   8      766.29      649.72     58.16 o 
  -4   3   8      149.61      122.81     32.72 o 
  -3   3   8       14.68       18.17     18.79 o 
  -2   3   8     1193.42     1096.35     58.78 o 
  -1   3   8      978.46      888.21     52.96 o 
   0   3   8     2178.20     2108.69     82.89 o 
   1   3   8      165.00      209.20     35.68 o 
   2   3   8      658.12      689.03     59.16 o 
   3   3   8     1071.15     1036.58     86.87 o 
   4   3   8        1.44        1.67     17.29 o 
   5   3   8      276.20      192.76     41.66 o 
  -8   4   8       73.71       84.34     40.93 o 
  -7   4   8      171.91       95.66     28.94 o 
  -6   4   8      124.72      139.87     33.47 o 
  -5   4   8        6.23       65.98     26.61 o 
  -4   4   8       49.03       17.68     48.80 o 
  -3   4   8      534.84      527.93     52.73 o 
  -2   4   8     3970.78     3684.85    147.52 o 
  -1   4   8      700.90      765.84     53.25 o 
   0   4   8        1.12        2.32     19.93 o 
   1   4   8       92.04       57.51     23.91 o 
   2   4   8      206.89      228.58     48.86 o 
   3   4   8     1465.04     1386.57    103.91 o 
  -7   5   8       74.97       66.37     26.83 o 
  -6   5   8       15.00       21.20     23.72 o 
  -5   5   8      420.42      416.61     54.57 o 
  -4   5   8      258.76      355.81     93.37 o 
  -3   5   8      172.68      177.56     34.31 o 
  -2   5   8       52.85       62.98     32.15 o 
  -1   5   8       40.12       38.13     20.32 o 
   0   5   8      826.80      803.84    173.00 o 
   1   5   8     1608.97     1496.89     79.64 o 
   2   5   8       16.83       -9.74     22.05 o 
   3   5   8       14.26       -3.09     20.72 o 
  -7   6   8      676.06      670.81     72.36 o 
  -6   6   8      388.51      339.52     54.35 o 
  -5   6   8       94.19      115.60     29.52 o 
  -4   6   8      325.72      280.79     45.48 o 
  -3   6   8       23.59       39.47     22.27 o 
  -2   6   8      919.65      955.78    144.38 o 
  -1   6   8     1395.61     1351.45     75.79 o 
   0   6   8       19.06       80.96     33.36 o 
   1   6   8      569.41      532.75     82.33 o 
   2   6   8       36.94       99.92     30.07 o 
  -6   7   8       24.34       27.51     35.80 o 
  -5   7   8      740.62      801.32    110.88 o 
  -4   7   8      248.97      293.68     45.84 o 
  -3   7   8      160.04      199.15     37.35 o 
  -2   7   8       28.50       59.20     25.21 o 
  -1   7   8      202.81      277.48     75.53 o 
   0   7   8      439.33      391.17     70.79 o 
   1   7   8      722.68      835.24    100.95 o 
  -5   8   8       10.28       40.83     20.79 o 
  -4   8   8      196.76      264.23     62.79 o 
  -3   8   8       36.66      138.05     47.41 o 
  -2   8   8      413.65      480.26     61.86 o 
  -1   8   8      455.21      527.47     81.64 o 
   0 -10   9      341.41      523.61     88.20 o 
   1 -10   9       75.85      166.71     61.05 o 
   2 -10   9      220.08      215.11     70.74 o 
  -2  -9   9       26.21      203.69     61.18 o 
  -1  -9   9       47.43       85.29     49.64 o 
   0  -9   9        3.33       86.15     65.17 o 
   1  -9   9       83.63       89.66     71.17 o 
   2  -9   9     1514.95     1357.82    150.50 o 
   3  -9   9      152.42      205.20     67.23 o 
   4  -9   9        2.03      -37.11     37.11 o 
  -3  -8   9        1.05      116.31     51.70 o 
  -2  -8   9      226.10      147.49     60.15 o 
  -1  -8   9      646.96      661.45    121.20 o 
   0  -8   9      780.10      855.49    130.63 o 
   1  -8   9      187.01      287.14     85.80 o 
   2  -8   9      308.23      394.48     91.42 o 
   3  -8   9       34.96      145.09     60.88 o 
   4  -8   9      124.75       97.17     53.15 o 
   5  -8   9      694.64      606.07    100.09 o 
  -5  -7   9      120.75      226.48     67.10 o 
  -4  -7   9       16.26       47.02     38.95 o 
  -3  -7   9      243.74      216.52     75.21 o 
  -2  -7   9       69.27      162.17     72.03 o 
  -1  -7   9       38.06       75.98     72.16 o 
   0  -7   9     1243.02     1255.50    146.21 o 
   1  -7   9      132.32      104.38     70.57 o 
   2  -7   9      191.24      271.35     75.16 o 
   3  -7   9      739.96      596.63    101.12 o 
   4  -7   9        0.71      -10.47     34.06 o 
   5  -7   9      159.69      116.91     50.75 o 
   6  -7   9        0.07       85.03     41.53 o 
  -5  -6   9      428.95      507.82     91.94 o 
  -4  -6   9       23.74       67.91     46.20 o 
  -3  -6   9       65.97       88.08     59.29 o 
  -2  -6   9        4.23      -12.40     56.97 o 
  -1  -6   9      200.07      248.53     91.04 o 
   0  -6   9     2451.02     2320.61    168.43 o 
   1  -6   9      474.44      517.82     99.83 o 
   2  -6   9       13.24       64.95     55.39 o 
   3  -6   9        0.47       -5.32     38.57 o 
   4  -6   9        9.65      -32.73     32.73 o 
   5  -6   9      170.22      136.00     62.98 o 
   6  -6   9      691.53      746.09    116.13 o 
  -6  -5   9       98.91        0.09     29.47 o 
  -5  -5   9      217.92      408.25     78.94 o 
  -4  -5   9        3.24      101.03     50.49 o 
  -3  -5   9      682.16      641.12    108.67 o 
  -2  -5   9     3387.16     3441.66    204.81 o 
  -1  -5   9        7.04       24.75     71.73 o 
   0  -5   9        7.83      -13.56     60.62 o 
   1  -5   9      136.24      158.69     65.64 o 
   2  -5   9      480.95      339.52     84.34 o 
   3  -5   9     1937.56     2136.39    147.28 o 
   4  -5   9     1028.45      960.69    122.65 o 
   5  -5   9       95.68      150.03     55.64 o 
   6  -5   9        0.42        3.05     38.31 o 
  -7  -4   9       14.19       67.83     30.16 o 
  -6  -4   9      251.25      329.78     71.52 o 
  -5  -4   9      525.43      571.70     98.50 o 
  -4  -4   9      592.18      550.29    104.85 o 
  -3  -4   9       28.94       -7.29     64.70 o 
  -2  -4   9     1332.56     1241.22    139.56 o 
  -1  -4   9      139.48      141.10     79.84 o 
   0  -4   9      682.77      692.34    104.89 o 
   1  -4   9      404.29      433.99     89.49 o 
   2  -4   9        1.10      -24.67     40.80 o 
   3  -4   9      226.00      150.93     62.38 o 
   4  -4   9      291.50      221.28     67.31 o 
   5  -4   9      950.18     1200.33    140.33 o 
   6  -4   9      279.62      257.92     67.44 o 
  -7  -3   9      384.38      273.07     61.69 o 
  -6  -3   9       13.09       45.82     40.71 o 
  -5  -3   9       86.22       25.27     48.18 o 
  -4  -3   9     1002.47      963.60    118.62 o 
  -3  -3   9     4446.81     4261.08    134.10 o 
  -2  -3   9     2119.33     1982.34    155.52 o 
  -1  -3   9       47.29       50.62     67.23 o 
   0  -3   9       26.69       92.19     55.04 o 
   1  -3   9        5.61      -40.11     40.11 o 
   2  -3   9        5.75        7.94     44.19 o 
   3  -3   9     1438.73     1471.47    124.46 o 
   4  -3   9      362.86      374.23     79.41 o 
   5  -3   9       85.12      123.17     44.02 o 
   6  -3   9        0.66       73.02     28.23 o 
  -7  -2   9      147.44      205.15     57.14 o 
  -6  -2   9      132.25      231.80     66.11 o 
  -5  -2   9      307.78      298.03     73.23 o 
  -4  -2   9      658.88      739.68     67.81 o 
  -3  -2   9       13.67       60.80     32.94 o 
  -2  -2   9      527.80      483.45     99.79 o 
  -1  -2   9       20.39       90.95     64.14 o 
   0  -2   9      924.53      886.81    101.29 o 
   1  -2   9     2212.91     2230.00    136.64 o 
   2  -2   9      403.92      510.70     86.92 o 
   3  -2   9     1546.64     1600.39    132.09 o 
   4  -2   9        2.45       50.58     37.02 o 
   5  -2   9       49.76       97.69     36.29 o 
   6  -2   9      590.21      494.39     75.85 o 
  -8  -1   9      112.45      109.14     40.54 o 
  -7  -1   9      174.68      379.42     73.10 o 
  -6  -1   9      785.56      776.30    104.89 o 
  -5  -1   9      189.41      235.07     43.10 o 
  -4  -1   9       43.51       53.90     33.87 o 
  -3  -1   9      289.57      272.72     52.07 o 
  -2  -1   9     1757.72     1884.35     91.57 o 
  -1  -1   9     1022.85     1018.69    102.10 o 
   0  -1   9        5.26       45.86     51.91 o 
   1  -1   9       77.28      105.07     52.12 o 
   2  -1   9      458.13      501.39     87.35 o 
   3  -1   9     2151.26     2144.80    140.54 o 
   4  -1   9      273.69      343.60     72.20 o 
  -7   0   9      100.46      137.58     53.67 o 
  -6   0   9       20.02       21.40     32.56 o 
  -5   0   9      672.67      668.38     66.04 o 
  -4   0   9     1265.32     1187.68     75.17 o 
  -3   0   9      667.10      657.20     66.41 o 
  -2   0   9      820.56      876.41     72.11 o 
  -1   0   9      304.31      295.07     66.88 o 
   0   0   9     1146.99     1147.01     93.57 o 
   1   0   9     6492.11     6583.79    209.66 o 
   2   0   9       59.62       47.88     44.06 o 
   3   0   9      470.67      588.18     88.81 o 
  -7   1   9      534.95      522.24     85.33 o 
  -6   1   9      123.77      169.50     54.31 o 
  -5   1   9       86.48       98.24     51.27 o 
  -4   1   9      175.36      173.74     41.74 o 
  -3   1   9       81.70      135.88     53.05 o 
  -2   1   9      125.10      212.76     57.72 o 
  -1   1   9     2805.15     2631.76     98.80 o 
   0   1   9       27.12       -8.88     33.63 o 
   1   1   9      503.85      520.95     77.39 o 
   2   1   9      409.61      379.29     73.32 o 
   3   1   9      350.63      398.55     72.12 o 
  -8   2   9       41.98      100.30     35.18 o 
  -7   2   9      178.51      144.53     52.21 o 
  -6   2   9      128.44      193.57     60.19 o 
  -5   2   9     1079.61     1044.09    123.47 o 
  -4   2   9     1393.64     1472.88    130.63 o 
  -3   2   9     1162.53     1061.76    122.53 o 
  -2   2   9      229.61      290.36     74.69 o 
  -1   2   9     3825.78     3771.44    193.40 o 
   0   2   9      419.77      502.74     54.01 o 
   1   2   9     1158.04     1378.97    102.10 o 
   2   2   9     1205.32     1285.66     96.79 o 
   3   2   9      365.98      305.93     49.68 o 
   4   2   9      128.68      204.90     43.76 o 
  -8   3   9        6.30      135.78     39.90 o 
  -7   3   9      542.63      365.99     86.27 o 
  -6   3   9      523.79      558.70    102.10 o 
  -5   3   9       64.32      126.30     56.42 o 
  -4   3   9      105.77       63.06     55.69 o 
  -3   3   9      221.89      270.41     72.76 o 
  -2   3   9      845.33      907.15    117.59 o 
  -1   3   9     3135.08     3019.77    174.91 o 
   0   3   9     1211.85     1033.70    120.68 o 
   1   3   9       91.80       48.26     20.91 o 
   2   3   9      859.83      798.49     80.53 o 
   3   3   9       27.40       81.34     27.46 o 
   4   3   9      328.47      261.87     46.29 o 
  -7   4   9      131.95       86.96     53.71 o 
  -6   4   9        6.00       47.06     51.10 o 
  -5   4   9      390.41      293.70     79.75 o 
  -4   4   9      863.78      962.10    126.09 o 
  -3   4   9     3728.47     3446.30    193.87 o 
  -2   4   9        5.38       62.25     48.78 o 
  -1   4   9       23.85       33.65     17.99 o 
   0   4   9      143.41      210.01     43.07 o 
   1   4   9      858.05      901.33     62.34 o 
   2   4   9     1286.94     1288.07     94.38 o 
   3   4   9      541.99      670.93     88.20 o 
  -7   5   9      137.88      139.43     52.64 o 
  -6   5   9      588.58      605.55    114.50 o 
  -5   5   9      762.60      824.13    126.13 o 
  -4   5   9     2002.27     1985.90    155.73 o 
  -3   5   9      181.95      189.31     34.62 o 
  -2   5   9       24.73       46.50     20.72 o 
  -1   5   9      980.18      938.21     62.77 o 
   0   5   9      641.97      762.23     66.58 o 
   1   5   9       11.10        8.49     18.92 o 
   2   5   9      206.34      200.13     47.41 o 
   3   5   9        9.00        8.19     22.57 o 
  -6   6   9      183.06      317.08     84.77 o 
  -5   6   9      111.50       93.57     55.64 o 
  -4   6   9      672.54      633.72     63.08 o 
  -3   6   9      271.77      268.41     44.31 o 
  -2   6   9      203.52      266.33     42.52 o 
  -1   6   9        6.39      143.93     51.18 o 
   0   6   9      479.61      592.37     61.85 o 
   1   6   9        5.45       50.88     33.46 o 
  -5   7   9      602.53      619.10     64.53 o 
  -4   7   9        5.88       77.50     20.77 o 
  -3   7   9        4.08       24.51     19.04 o 
  -2   7   9        8.08       77.53     45.93 o 
  -1   7   9      596.19      615.79     65.70 o 
   0   7   9      760.39      938.38    107.85 o 
  -1  -9  10       59.37       82.71     54.27 o 
   0  -9  10       42.14       36.51     50.54 o 
   1  -9  10      427.39      411.85     95.76 o 
   2  -9  10       60.53       28.40     54.61 o 
   3  -9  10        2.27      111.84     53.58 o 
  -3  -8  10      105.79      177.91     59.89 o 
  -2  -8  10      369.88      379.85     88.93 o 
  -1  -8  10      404.27      551.28    112.57 o 
   0  -8  10       23.88       90.44     75.76 o 
   1  -8  10      127.83      114.89     73.88 o 
   2  -8  10      168.71      263.16     75.21 o 
   3  -8  10       65.51       74.39     56.46 o 
   4  -8  10       76.38       70.27     51.35 o 
  -4  -7  10      253.08      373.80     83.66 o 
  -3  -7  10      187.84      270.45     86.83 o 
  -2  -7  10      108.21      -19.99     58.86 o 
  -1  -7  10        9.80      -22.31     60.96 o 
   0  -7  10      273.74      276.80     91.34 o 
   1  -7  10      397.03      301.12     88.33 o 
   2  -7  10      541.41      571.79    104.38 o 
   3  -7  10      109.28       67.27     52.60 o 
   4  -7  10       92.33       97.77     52.85 o 
   5  -7  10       31.85       21.54     35.74 o 
  -5  -6  10       34.84      130.21     40.88 o 
  -4  -6  10      220.16      247.33     65.90 o 
  -3  -6  10        1.50       18.40     51.52 o 
  -2  -6  10      330.60      359.98    101.08 o 
  -1  -6  10     1388.49     1531.06    165.73 o 
   0  -6  10       58.40      -24.54     54.66 o 
   1  -6  10       78.21      220.86     76.84 o 
   2  -6  10        0.88      -42.43     42.43 o 
   3  -6  10      197.60      200.56     71.77 o 
   4  -6  10      154.33      236.86     67.83 o 
   5  -6  10      254.16      305.80     73.79 o 
  -6  -5  10       63.36      -20.29     34.32 o 
  -5  -5  10        0.28       64.48     39.98 o 
  -4  -5  10      364.25      390.66     85.16 o 
  -3  -5  10      930.23      950.86    131.45 o 
  -2  -5  10      167.85      211.33     85.72 o 
  -1  -5  10       22.87      -26.47     65.00 o 
   0  -5  10       38.52       -7.72     63.11 o 
   1  -5  10      377.77      327.77     84.90 o 
   2  -5  10      720.91      676.64    108.41 o 
   3  -5  10      766.48      827.65    114.55 o 
   4  -5  10       51.09       -5.19     37.41 o 
   5  -5  10      204.66      243.76     68.94 o 
   6  -5  10       58.33       14.24     35.65 o 
  -6  -4  10      262.13      360.67     72.80 o 
  -5  -4  10       53.39      168.52     52.21 o 
  -4  -4  10       51.62       96.70     64.27 o 
  -3  -4  10      621.52      846.57    124.93 o 
  -2  -4  10       23.97       34.41     72.50 o 
  -1  -4  10      458.71      448.70    108.75 o 
   0  -4  10      345.01      375.60     95.20 o 
   1  -4  10        0.21       47.36     60.40 o 
   2  -4  10      716.18      638.58    102.41 o 
   3  -4  10       19.76       52.17     45.60 o 
   4  -4  10      121.28      135.74     57.40 o 
   5  -4  10       38.83      107.72     46.29 o 
   6  -4  10      427.59      251.92     64.95 o 
  -7  -3  10       11.46       79.80     40.50 o 
  -6  -3  10       59.35       80.74     45.22 o 
  -5  -3  10       80.03       46.46     42.99 o 
  -4  -3  10     1114.05     1076.13    125.66 o 
  -3  -3  10     3642.36     3679.88    133.29 o 
  -2  -3  10     1033.59     1224.14    143.33 o 
  -1  -3  10       53.07      -13.56     70.23 o 
   0  -3  10       27.38       79.02     66.15 o 
   1  -3  10       51.19      164.48     69.50 o 
   2  -3  10      457.60      467.37     91.55 o 
   3  -3  10      756.16      861.93    114.29 o 
   4  -3  10       39.19      138.23     57.92 o 
   5  -3  10      488.09      389.76     78.59 o 
   6  -3  10       14.75       26.30     24.80 o 
  -7  -2  10      113.79      127.07     46.38 o 
  -6  -2  10      557.83      509.92     92.07 o 
  -5  -2  10      504.98      356.85     75.68 o 
  -4  -2  10       89.72      123.46     35.24 o 
  -3  -2  10       20.52       23.75     44.81 o 
  -2  -2  10        2.58        1.50     66.75 o 
  -1  -2  10      951.98     1039.80    120.55 o 
   0  -2  10     1936.82     1930.00    139.13 o 
   1  -2  10      892.60     1004.79    111.67 o 
   2  -2  10      222.98      324.63     78.98 o 
   3  -2  10      215.27      303.87     74.18 o 
   4  -2  10        2.47       25.53     37.80 o 
   5  -2  10     1269.01     1281.16    113.60 o 
   6  -2  10      138.55      196.10     43.93 o 
  -7  -1  10       48.66      114.63     46.12 o 
  -6  -1  10      948.00      922.25    112.87 o 
  -5  -1  10       42.90       68.33     37.77 o 
  -4  -1  10        1.22        3.74     30.50 o 
  -3  -1  10     1035.71     1261.90    172.16 o 
  -2  -1  10      690.82      698.77     73.68 o 
  -1  -1  10       96.72       87.18     59.98 o 
   0  -1  10      607.50      623.57     92.11 o 
   1  -1  10        2.10        5.83     42.09 o 
   2  -1  10      169.65       69.37     52.25 o 
   3  -1  10      205.09      256.16     69.16 o 
   4  -1  10        1.09       12.36     32.60 o 
   5  -1  10      212.40      151.23     34.32 o 
  -6   0  10      872.60      846.23     74.57 o 
  -5   0  10      603.84      661.75     66.73 o 
  -4   0  10       31.12       11.54     30.71 o 
  -3   0  10       99.08       92.04     43.69 o 
  -2   0  10      363.07      394.17     61.26 o 
  -1   0  10      562.67      526.91     82.16 o 
   0   0  10     2215.51     2279.60    134.54 o 
   1   0  10       10.09       36.38     45.09 o 
   2   0  10      295.31      377.53     77.61 o 
   3   0  10        1.95       68.90     39.00 o 
   4   0  10       59.09      148.57     44.96 o 
   5   0  10      576.43      527.34     74.56 o 
  -7   1  10       30.05      104.25     46.03 o 
  -6   1  10       66.31       20.55     41.74 o 
  -5   1  10       77.96       85.50     51.78 o 
  -4   1  10        8.44      -24.45     38.10 o 
  -3   1  10      175.89      270.96     75.72 o 
  -2   1  10      344.04      325.14     55.45 o 
  -1   1  10       21.95       26.00     34.85 o 
   0   1  10        1.25        4.63     37.58 o 
   1   1  10       77.35      125.44     56.03 o 
   2   1  10        1.94       13.43     37.62 o 
   3   1  10     1537.29     1587.73    118.19 o 
   4   1  10      483.92      613.27     84.34 o 
  -7   2  10       79.87      106.14     47.62 o 
  -6   2  10      246.60      248.31     73.92 o 
  -5   2  10     1233.25     1313.33    143.72 o 
  -4   2  10      666.89      504.82    100.39 o 
  -3   2  10       84.57      113.60     59.63 o 
  -2   2  10      204.08      186.62     69.11 o 
  -1   2  10     1090.53     1176.48    131.71 o 
   0   2  10       37.46       46.12     49.55 o 
   2   2  10        7.04       83.14     38.48 o 
   3   2  10       16.04       39.25     26.73 o 
   4   2  10      156.83      208.11     40.80 o 
  -7   3  10      755.50      624.00    104.94 o 
  -6   3  10       99.71      240.12     73.70 o 
  -5   3  10      132.28       80.23     53.67 o 
  -4   3  10        8.12      -20.98     33.93 o 
  -3   3  10     1523.41     1393.99    129.26 o 
  -2   3  10      203.41      341.41     85.37 o 
  -1   3  10      441.38      594.40    102.53 o 
   0   3  10       75.98      108.20     55.77 o 
   1   3  10       47.31      197.95     56.07 o 
   2   3  10        3.31       55.86     35.78 o 
  -7   4  10      300.84      311.42     77.05 o 
  -6   4  10        0.98      -10.47     36.12 o 
  -5   4  10      663.37      525.84    106.74 o 
  -4   4  10      205.43      178.86     67.74 o 
  -3   4  10      360.85      365.52     82.07 o 
  -2   4  10        1.28       13.21     38.01 o 
  -1   4  10      438.13      388.43     81.56 o 
   0   4  10      288.56      239.60     69.07 o 
   1   4  10     1142.12     1310.29    123.47 o 
  -6   5  10      411.83      577.66    110.69 o 
  -5   5  10      353.27      263.07     77.91 o 
  -4   5  10      102.48       90.61     44.49 o 
  -3   5  10      191.01      285.89     72.50 o 
  -2   5  10      864.86      870.81    123.81 o 
  -1   5  10      559.73      585.69    101.46 o 
   0   5  10       16.33      138.53     51.52 o 
  -5   6  10     1570.89     1401.75    135.44 o 
  -4   6  10      264.54      256.94     74.13 o 
  -3   6  10      264.43      312.36     73.53 o 
  -2   6  10      180.61      206.40     60.49 o 
  -1   6  10       59.95       79.54     44.27 o 
  -3   7  10       33.28       41.14     41.19 o 
  -2   7  10      174.01       14.24     41.19 o 
   0  -9  11       78.97       59.07     61.22 o 
   1  -9  11      274.55      341.92     94.55 o 
   2  -9  11        0.02        9.74     39.98 o 
  -2  -8  11      199.88      317.38     83.83 o 
  -1  -8  11       61.64      131.15     72.29 o 
   0  -8  11      158.81      103.43     79.67 o 
   1  -8  11        0.23      -47.36     47.36 o 
   2  -8  11      255.35      355.69     87.65 o 
   3  -8  11      169.08      149.17     59.80 o 
  -4  -7  11       75.40       13.30     46.76 o 
  -3  -7  11        0.61       38.91     42.00 o 
  -2  -7  11       26.31       77.39     69.11 o 
  -1  -7  11       81.56      132.09     74.13 o 
   0  -7  11      682.11      689.51    130.12 o 
   1  -7  11      626.66      481.01    111.54 o 
   2  -7  11       21.03      -22.18     46.29 o 
   3  -7  11       26.34       40.37     47.49 o 
   4  -7  11      273.05      386.63     88.55 o 
  -4  -6  11       46.51      182.42     59.12 o 
  -3  -6  11       76.00       77.22     51.05 o 
  -2  -6  11      277.30      462.30    107.60 o 
  -1  -6  11       90.25      122.61     84.22 o 
   0  -6  11        3.13       28.44     64.91 o 
   1  -6  11        1.79       57.87     60.36 o 
   2  -6  11       87.81       59.03     56.03 o 
   3  -6  11      728.44      718.64    116.73 o 
   4  -6  11       90.30      174.82     63.24 o 
   5  -6  11        0.21      -40.63     40.63 o 
  -5  -5  11      232.65      383.45     75.29 o 
  -4  -5  11      121.92       74.69     53.84 o 
  -3  -5  11        4.58      -29.00     52.43 o 
  -2  -5  11      337.46      347.63    103.65 o 
  -1  -5  11       47.08       52.64     75.29 o 
   0  -5  11      383.00      421.42    101.33 o 
   1  -5  11      716.02      657.68    110.69 o 
   2  -5  11      433.58      507.31     95.93 o 
   3  -5  11      104.40      135.05     61.13 o 
   4  -5  11       58.36       50.71     48.22 o 
   5  -5  11      514.55      487.96     94.94 o 
  -5  -4  11       13.21       94.55     40.46 o 
  -4  -4  11        5.94       17.85     47.58 o 
  -3  -4  11      106.47      143.93     38.78 o 
  -2  -4  11       18.42      -60.19     60.19 o 
  -1  -4  11      369.18      428.03    104.98 o 
   0  -4  11      205.33      245.14     86.02 o 
   1  -4  11       74.47       51.87     55.47 o 
   2  -4  11       49.13      -40.20     40.20 o 
   3  -4  11      573.04      728.03    111.97 o 
   4  -4  11      554.43      507.09     94.55 o 
   5  -4  11      407.46      326.31     73.28 o 
  -6  -3  11       17.73      -16.60     31.79 o 
  -5  -3  11       88.38      284.91     67.48 o 
  -4  -3  11      524.10      535.15     99.79 o 
  -3  -3  11      543.13      625.52     73.30 o 
  -2  -3  11       70.12       75.72     72.97 o 
  -1  -3  11        1.53        7.21     65.72 o 
   0  -3  11      103.39      188.85     75.25 o 
   1  -3  11      774.62      655.92    107.90 o 
   2  -3  11      335.40      324.68     82.46 o 
   3  -3  11        2.64      -13.08     36.55 o 
   4  -3  11      148.36      167.27     58.39 o 
   5  -3  11       19.42       -0.64     30.89 o 
  -7  -2  11      201.04      152.51     50.24 o 
  -6  -2  11      326.10      352.22     72.20 o 
  -5  -2  11       27.41       96.87     50.75 o 
  -4  -2  11       84.14       71.76     32.27 o 
  -3  -2  11       14.50        5.78     28.30 o 
  -2  -2  11      178.19      194.26     87.60 o 
  -1  -2  11     1266.24     1107.71    129.73 o 
   0  -2  11      219.80      190.95     75.51 o 
   1  -2  11        1.53        1.37     42.21 o 
   2  -2  11      193.10      169.93     65.85 o 
   3  -2  11        3.87      -32.05     34.92 o 
   4  -2  11     1209.67     1386.01    126.90 o 
   5  -2  11      626.48      559.90     89.15 o 
  -6  -1  11      142.43      127.63     47.49 o 
  -5  -1  11       88.75      198.27     39.84 o 
  -4  -1  11      382.52      352.03     61.35 o 
  -3  -1  11      120.85      107.81     43.41 o 
  -2  -1  11        0.66      -19.64     29.57 o 
  -1  -1  11      112.34      230.25     78.55 o 
   0  -1  11       52.40       71.47     58.09 o 
   1  -1  11       99.84      133.59     55.69 o 
   2  -1  11      739.43      883.89    112.70 o 
   3  -1  11      905.90      906.67    117.29 o 
   4  -1  11      402.04      385.51     79.20 o 
   5  -1  11       52.91      210.56     47.32 o 
  -6   0  11      855.34      883.21    118.71 o 
  -5   0  11        8.75       75.81     49.34 o 
  -4   0  11       10.28       72.99     40.71 o 
  -3   0  11        1.58       -0.90     61.11 o 
  -2   0  11      427.61      440.79     62.57 o 
  -1   0  11     2285.91     2004.93    101.30 o 
   0   0  11      697.14      660.38     93.35 o 
   1   0  11       24.08       34.88     41.87 o 
   2   0  11      132.77      128.02     52.08 o 
   3   0  11      454.37      515.76     93.22 o 
   4   0  11      696.25      837.73    103.18 o 
  -7   1  11       44.92       42.56     36.17 o 
  -6   1  11       78.02       28.06     45.95 o 
  -5   1  11       63.49      135.91     56.84 o 
  -4   1  11      367.70      480.15     98.76 o 
  -3   1  11      616.31      558.23    104.64 o 
  -2   1  11       55.49       67.44     56.63 o 
  -1   1  11       82.93      114.25     60.62 o 
   0   1  11       22.89      -28.36     36.90 o 
   1   1  11        3.19       84.22     43.03 o 
   2   1  11      555.11      637.38     94.13 o 
   3   1  11      676.98      657.03     92.11 o 
   4   1  11        3.36       38.44     31.06 o 
  -7   2  11       66.59      147.92     59.12 o 
  -6   2  11      173.48      234.15     66.45 o 
  -5   2  11      268.19      243.12     79.02 o 
  -4   2  11       11.64       68.86     54.23 o 
  -3   2  11       48.74       15.36     50.71 o 
  -2   2  11       29.38      -33.63     33.63 o 
  -1   2  11      165.39      242.91     73.53 o 
   0   2  11      407.03      486.89    100.39 o 
   1   2  11      471.51      466.38     95.76 o 
  -7   3  11      118.70      185.55     60.40 o 
  -6   3  11        1.01       52.81     47.53 o 
  -5   3  11      141.44       98.33     52.43 o 
  -4   3  11      273.94      243.76     79.88 o 
  -3   3  11     1093.67      859.35    127.93 o 
  -2   3  11      491.35      532.75    100.35 o 
  -1   3  11      119.19      142.13     61.35 o 
   0   3  11        1.27       96.27     48.74 o 
   1   3  11      147.52       79.37     50.32 o 
   2   3  11     1057.82     1210.97    140.97 o 
  -6   4  11      144.25       99.53     52.94 o 
  -5   4  11      104.97      168.99     65.12 o 
  -4   4  11        0.44      -27.29     27.29 o 
  -3   4  11       94.01      146.34     50.75 o 
  -2   4  11       51.49       65.08     44.79 o 
  -1   4  11      298.35      274.70     71.52 o 
   0   4  11      850.71      787.07    117.98 o 
   1   4  11      213.87      307.30     74.09 o 
  -5   5  11       14.45      101.33     44.92 o 
  -4   5  11        6.37      118.41     40.76 o 
  -3   5  11      368.37      356.94     86.45 o 
  -2   5  11      602.13      570.54    105.49 o 
  -1   5  11        5.48       13.30     36.17 o 
   0   5  11      390.58      352.86     78.29 o 
  -4   6  11      342.23      341.19     78.17 o 
  -3   6  11      122.90      223.69     56.03 o 
  -2   6  11      138.85       79.15     48.31 o 
  -1   6  11       37.54      128.53     48.22 o 
  -1  -8  12       17.86       84.13     60.96 o 
   0  -8  12      114.10      251.74     86.32 o 
   1  -8  12      129.95      113.82     67.31 o 
   2  -8  12      383.75      468.09    107.12 o 
  -3  -7  12       16.78       56.54     45.95 o 
  -2  -7  12       70.04       17.89     53.20 o 
  -1  -7  12      605.75      511.94    118.62 o 
   0  -7  12      211.67      340.03     97.39 o 
   1  -7  12       63.40       84.52     63.71 o 
   2  -7  12       16.59       36.64     52.94 o 
   3  -7  12      132.16      -21.11     50.19 o 
  -4  -6  12      205.96      241.53     59.98 o 
  -3  -6  12      319.44      444.67     95.88 o 
  -2  -6  12        9.12      201.46     70.14 o 
  -1  -6  12       95.91       71.99     64.82 o 
   0  -6  12        6.92       37.71     53.33 o 
   1  -6  12       64.51       -5.15     50.92 o 
   2  -6  12     1199.07      973.09    137.41 o 
   3  -6  12      983.82      882.86    133.98 o 
   4  -6  12        9.61       16.77     44.15 o 
  -5  -5  12       65.79      150.41     50.24 o 
  -4  -5  12        7.14      109.96     47.88 o 
  -3  -5  12      699.26      705.60    120.47 o 
  -2  -5  12        1.77      -25.83     55.13 o 
  -1  -5  12      570.69      398.60    110.60 o 
   0  -5  12      446.33      386.45    101.33 o 
   1  -5  12      267.07      362.47     92.71 o 
   2  -5  12      302.99      224.63     72.89 o 
   3  -5  12      404.34      312.96     74.56 o 
   4  -5  12       23.08       58.30     40.33 o 
  -5  -4  12        0.43      -29.52     29.52 o 
  -4  -4  12      894.75      938.46    129.13 o 
  -3  -4  12      934.74      852.17    167.59 o 
  -2  -4  12       31.13       18.92     68.13 o 
  -1  -4  12        6.73        0.90     61.69 o 
   0  -4  12       71.34      128.92     70.96 o 
   1  -4  12       19.77       54.10     54.14 o 
   2  -4  12      314.96      396.58     85.80 o 
   3  -4  12      705.26      598.73    107.55 o 
   4  -4  12       22.34       86.87     44.96 o 
  -6  -3  12      226.98      302.02     71.65 o 
  -5  -3  12      299.08      384.09     81.38 o 
  -4  -3  12        0.51      -18.19     48.39 o 
  -3  -3  12      140.45      105.54     44.79 o 
  -2  -3  12      214.50      216.78     86.53 o 
  -1  -3  12      168.92      146.25     83.74 o 
   0  -3  12     2235.13     1800.56    147.75 o 
   1  -3  12      227.75      259.08     83.40 o 
   2  -3  12       72.77       39.38     48.61 o 
   3  -3  12      336.53      402.84     87.13 o 
   4  -3  12        0.97       67.57     42.17 o 
  -6  -2  12       17.11      107.21     39.98 o 
  -5  -2  12      148.87      319.27     76.02 o 
  -4  -2  12       11.54       23.86     60.60 o 
  -3  -2  12      158.41      103.36     64.33 o 
  -2  -2  12     1444.01     1456.89     96.46 o 
  -1  -2  12      155.39      299.54     89.96 o 
   0  -2  12       65.95       73.40     59.85 o 
   1  -2  12        1.60      -22.52     48.91 o 
   2  -2  12      398.45      406.70     85.42 o 
   3  -2  12      273.56      285.16     71.90 o 
   4  -2  12      343.04      334.20     77.44 o 
  -5  -1  12      440.94      473.61     62.86 o 
  -4  -1  12      377.77      370.84     59.18 o 
  -3  -1  12       13.03       68.28     47.58 o 
  -2  -1  12      617.70      587.44     75.35 o 
  -1  -1  12      170.04      243.42     79.50 o 
   0  -1  12     1366.28     1243.02    127.42 o 
   1  -1  12      506.81      490.15     87.00 o 
   2  -1  12      301.70      320.60     77.91 o 
   3  -1  12       22.09       66.33     38.74 o 
   4  -1  12      155.06      116.00     47.45 o 
  -6   0  12      136.35      106.44     50.97 o 
  -5   0  12       91.51       61.48     48.05 o 
  -4   0  12      429.74      409.11     89.53 o 
  -3   0  12       24.99      -17.07     33.59 o 
  -2   0  12     1102.73     1237.49     95.16 o 
  -1   0  12      910.70      824.97    102.75 o 
   0   0  12      267.22      366.29     77.69 o 
   1   0  12      627.40      519.23     89.41 o 
   2   0  12       66.96      132.39     54.66 o 
   3   0  12      665.39      844.04    111.24 o 
   4   0  12      626.72      691.78    105.07 o 
  -6   1  12       28.72      -15.32     36.90 o 
  -5   1  12      338.44      469.68     93.82 o 
  -4   1  12      990.70      822.84    129.43 o 
  -3   1  12        0.83      -34.62     34.62 o 
  -2   1  12      479.80      259.42     76.15 o 
  -1   1  12      193.00      248.87     70.66 o 
   0   1  12      307.13      252.30     63.75 o 
   2   1  12      441.22      502.72     83.66 o 
   3   1  12        9.79       44.02     37.41 o 
  -6   2  12      293.12      301.30     79.50 o 
  -5   2  12      131.87       91.81     55.77 o 
  -4   2  12       66.46       41.06     46.25 o 
  -3   2  12       17.21       38.14     52.90 o 
  -2   2  12     1381.36     1589.70    142.17 o 
  -1   2  12     1093.56     1155.84    145.05 o 
   0   2  12        4.87       85.42     45.56 o 
   1   2  12      997.90     1218.48    144.96 o 
   2   2  12       40.06       82.89     36.51 o 
  -6   3  12        1.03       53.88     43.46 o 
  -5   3  12      134.83      152.90     66.07 o 
  -4   3  12     1530.96     1626.43    155.00 o 
  -3   3  12      408.06      415.24     89.15 o 
  -2   3  12        0.72      -14.76     34.58 o 
  -1   3  12      119.65       77.91     46.59 o 
   0   3  12       74.36      142.56     53.97 o 
   1   3  12     1189.79     1106.38    145.82 o 
   2   3  12      535.14      504.30     92.80 o 
  -5   4  12      178.39      172.63     66.11 o 
  -4   4  12      264.80      165.47     60.92 o 
  -3   4  12       13.52       62.81     43.50 o 
  -2   4  12      317.07      444.59     92.54 o 
  -1   4  12      360.20      311.89     81.21 o 
   0   4  12      206.88      102.58     44.45 o 
   1   4  12      271.14      334.54     76.15 o 
  -4   5  12      261.41      264.19     72.59 o 
  -3   5  12      227.03      473.24     96.23 o 
  -2   5  12       46.81       87.22     41.70 o 
  -1   5  12      533.97      532.92     99.79 o 
  -2  -7  13      122.48       76.06     65.42 o 
  -1  -7  13       92.36      164.61     76.19 o 
   0  -7  13       22.12      179.41     77.65 o 
   1  -7  13       14.76       75.42     56.76 o 
   2  -7  13       51.22      101.12     65.21 o 
  -3  -6  13       94.01      291.94     73.23 o 
  -2  -6  13        1.70      116.56     60.40 o 
  -1  -6  13        5.80       12.78     58.99 o 
   0  -6  13       69.63      244.41     74.26 o 
   1  -6  13      446.08      475.69    105.19 o 
   2  -6  13      474.26      714.18    120.29 o 
   3  -6  13       10.21      -43.12     43.12 o 
  -4  -5  13        3.66      100.43     39.25 o 
  -3  -5  13      235.68      266.16     86.23 o 
  -2  -5  13       70.81       98.24     69.67 o 
  -1  -5  13      283.01      324.63     89.53 o 
   0  -5  13        1.58       38.65     61.09 o 
   1  -5  13      381.56      484.48     99.70 o 
   2  -5  13        0.29       42.94     46.29 o 
   3  -5  13        1.05       48.91     44.70 o 
  -5  -4  13       99.20      247.45     61.48 o 
  -4  -4  13     1116.69      974.16    133.51 o 
  -3  -4  13      305.43      294.96     52.79 o 
  -2  -4  13       20.84       -0.64     66.24 o 
  -1  -4  13      207.41      130.59     76.75 o 
   0  -4  13       87.04      194.81     80.65 o 
   1  -4  13      407.38      323.09     84.22 o 
   2  -4  13      417.51      422.19     90.26 o 
   3  -4  13       70.79       72.29     45.39 o 
  -5  -3  13        3.92      240.72     56.76 o 
  -4  -3  13        9.43      112.79     50.15 o 
  -3  -3  13       69.83      167.71     44.09 o 
  -2  -3  13      136.58       10.04     69.76 o 
  -1  -3  13     1763.58     1580.01    162.34 o 
   0  -3  13      384.68      368.56     88.68 o 
   1  -3  13       38.18       74.56     52.04 o 
   2  -3  13      145.88      167.06     64.82 o 
   3  -3  13        2.92       21.84     40.50 o 
  -5  -2  13       24.17       99.02     45.82 o 
  -4  -2  13      315.83      411.72     59.69 o 
  -3  -2  13      371.39      263.93     57.11 o 
  -2  -2  13       34.31       55.03     35.14 o 
  -1  -2  13      455.15      491.52    105.88 o 
   0  -2  13       73.52      119.52     66.11 o 
   1  -2  13      179.94      227.63     74.18 o 
   2  -2  13      389.99      445.79     88.46 o 
   3  -2  13       13.92       10.12     36.94 o 
  -5  -1  13       77.74       49.77     36.17 o 
  -4  -1  13        5.09       38.26     28.56 o 
  -3  -1  13      514.37      452.65     68.19 o 
  -2  -1  13      153.60      128.69     44.22 o 
  -1  -1  13     1024.19     1179.35    131.19 o 
   0  -1  13      996.85     1124.53    125.66 o 
   1  -1  13       21.20       -2.75     46.93 o 
   2  -1  13       23.74      -33.59     33.59 o 
   3  -1  13       62.42      152.99     59.68 o 
  -6   0  13       44.32       13.64     43.54 o 
  -5   0  13      209.34      235.14     69.07 o 
  -4   0  13      149.52      228.58     66.71 o 
  -3   0  13      191.28      208.29     66.71 o 
  -2   0  13      286.49      379.33     91.42 o 
  -1   0  13        9.39       41.23     44.96 o 
   0   0  13       82.66      123.56     58.56 o 
   1   0  13       78.88       75.68     43.12 o 
   2   0  13      745.95      834.34    112.83 o 
   3   0  13      360.22      404.00     75.12 o 
  -5   1  13      875.11      531.50    103.09 o 
  -4   1  13        2.94       17.76     36.98 o 
  -3   1  13      159.67      178.55     68.04 o 
  -2   1  13       21.08      -23.51     32.95 o 
  -1   1  13       50.00       97.00     38.57 o 
   0   1  13      567.27      762.70    126.00 o 
  -5   2  13      236.21      236.30     76.19 o 
  -4   2  13      135.59      115.02     60.19 o 
  -3   2  13      361.10      490.32    105.02 o 
  -2   2  13      549.60      463.93     91.12 o 
  -1   2  13      387.18      401.43     91.42 o 
   0   2  13      109.76       99.02     45.35 o 
   1   2  13      123.80      135.14     56.37 o 
  -5   3  13      219.03      306.66     81.25 o 
  -4   3  13      159.11      110.21     58.17 o 
  -3   3  13       47.83       65.94     50.19 o 
  -2   3  13       99.31       67.05     44.96 o 
  -1   3  13        0.67        5.88     32.56 o 
   0   3  13      740.54      804.31    128.19 o 
  -3   4  13      348.80      464.92     91.04 o 
  -2   4  13      581.27      534.68    104.55 o 
  -1  -6  14       71.99      140.12     72.20 o 
   0  -6  14      145.47      187.69     74.86 o 
   1  -6  14      120.68      334.93     86.36 o 
  -3  -5  14        6.30       70.79     56.11 o 
  -2  -5  14      117.80       61.86     57.06 o 
  -1  -5  14       29.36      -18.88     48.01 o 
   0  -5  14       58.19       43.93     57.75 o 
   1  -5  14        4.70       24.58     50.07 o 
   2  -5  14      172.39      190.87     69.24 o 
  -3  -4  14        1.41        1.07     56.24 o 
  -2  -4  14        5.48      -26.08     58.60 o 
  -1  -4  14        4.79      114.16     65.38 o 
   0  -4  14      227.68      360.80     95.71 o 
   1  -4  14       44.34      220.21     65.34 o 
   2  -4  14       51.58       58.82     44.27 o 
  -4  -3  14       27.13      106.65     45.73 o 
  -3  -3  14       51.00      121.24     60.10 o 
  -2  -3  14      272.35      297.25     54.98 o 
  -1  -3  14      125.88      195.20     76.58 o 
   0  -3  14        7.34       39.13     63.06 o 
   1  -3  14       52.82      170.23     57.32 o 
   2  -3  14       73.96       93.52     47.28 o 
  -4  -2  14       72.01      189.57    141.21 o 
  -3  -2  14        8.02       95.35     35.64 o 
  -2  -2  14       18.03       75.75     35.82 o 
  -1  -2  14       35.04       78.98     65.38 o 
   0  -2  14       51.75       13.26     46.55 o 
   1  -2  14      851.93      989.34    131.58 o 
   2  -2  14      123.64       72.67     48.22 o 
  -5  -1  14       30.41       92.58     49.94 o 
  -4  -1  14        0.86       16.90     37.62 o 
  -3  -1  14      143.10      135.61     57.36 o 
  -2  -1  14      578.28      649.25     82.03 o 
  -1  -1  14      594.63      687.30     81.79 o 
   0  -1  14       24.01       12.01     50.49 o 
   1  -1  14      164.64      166.80     57.36 o 
   2  -1  14       80.55      108.88     55.34 o 
  -5   0  14      154.96      219.74     63.58 o 
  -4   0  14      225.19      338.92     76.58 o 
  -3   0  14       34.56       34.32     42.90 o 
  -2   0  14       50.26       53.41     47.11 o 
  -1   0  14      127.65       71.99     54.18 o 
   0   0  14       69.31      141.53     42.56 o 
  -4   1  14       66.85       62.29     55.04 o 
  -3   1  14       18.91       46.81     47.83 o 
  -2   1  14      456.63      431.11     97.77 o 
  -1   1  14      330.98      427.81     92.80 o 
   0   1  14        1.06      -30.55     30.55 o 
   1   1  14      251.36      232.91     59.55 o 
  -4   2  14      799.49      766.94    131.23 o 
  -3   2  14      405.51      347.89     96.10 o 
  -2   2  14        4.49       14.97     32.09 o 
  -1   2  14        1.50       65.60     44.23 o 
  -1  -4  15      485.88      318.11     92.54 o 
   0  -4  15      158.01      213.26     77.99 o 
  -2  -3  15      126.78      321.07     89.96 o 
  -1  -3  15       53.47      144.75     68.47 o 
   0  -3  15       16.09       21.97     47.79 o 
  -3  -2  15      140.07      197.88     93.65 o 
  -2  -2  15        3.03       18.91     86.87 o 
  -1  -2  15      100.15      129.13     67.27 o 
   0  -2  15      279.16      224.12     72.76 o 
  -3  -1  15      451.41      442.18     96.10 o 
  -2  -1  15      338.49      313.18     79.37 o 
  -1  -1  15       14.80      107.04     55.51 o 
  -2   0  15      122.64      101.20     57.49 o 
  -1   0  15      239.92      380.83     89.53 o 
                                                 
